# Supplementary material for: Microbial Changes and Host Response in F344 Rat Colon Depending on Sex and Age Following a High-Fat Diet
Source: Front Microbiol. 2018 Sep 21;9:2236. doi: 10.3389/fmicb.2018.02236 (PMC6160749; doi:10.3389/fmicb.2018.02236)
Supplement: Supplementary file 4 [file Data_Sheet_2.XLSX]

## Sheet: Phylum
Kingdom	Phylum	2yr.F.C1	2yr.F.C2	2yr.F.C3	2yr.F.C4	2yr.F.C5	2yr.F.HF1	2yr.F.HF2	2yr.F.HF3	2yr.F.HF4	2yr.F.HF5	2yr.M.C1	2yr.M.C2	2yr.M.C3	2yr.M.C4	2yr.M.HF1	2yr.M.HF2	2yr.M.HF3	2yr.M.HF4	6w.F.C1	6w.F.C2	6w.F.C3	6w.F.C4	6w.F.C5	6w.F.C6	6w.F.HF1	6w.F.HF2	6w.F.HF3	6w.F.HF4	6w.F.HF5	6w.F.HF6	6w.M.C1	6w.M.C2	6w.M.C3	6w.M.C4	6w.M.C5	6w.M.C6	6w.M.HF1	6w.M.HF2	6w.M.HF3	6w.M.HF4	6w.M.HF5	6w.M.HF6
	__	0.0127321	0.0186873	0.0801195	0.0311117	0.0436102	0.0850726	0.0813358	0.059953	0.0695269	0.0352258	0.013519	0.016478	0.0175123	0.0636255	0.133529	0.0395506	0.0561934	0.000911879	0.0456378	0.0375429	0.0291254	0.00711645	0.0140018	0.019576	0.0424414	0.0488618	0.0748548	0.0511956	0.0722699	0.0711328	0.033718	0.0519007	0.0267621	0.0301266	0.0174294	0.0286404	0.0587177	0.0651749	0.0523835	0.0189181	0.0578364	0.0629516
Bacteria	__	0	0	0	0	0	0	0	0	0	0	0	0	0	0	0	0	0	0	0	0	0	0	0	0	0	0	0	0	0	0	0.000991706	0	0	0	0	0	0	0	0	0	0	0
Bacteria	__Actinobacteria	0.000782417	0	0	0	0	0.000680581	0	8.38504e-05	0.000209629	0.000588322	0.00024432	0.000303275	0	0	0.000112778	0.00191816	0.001104	8.28981e-05	0.000287936	0.000152614	0	0	0	0	0	6.41231e-05	0.000441808	8.02439e-05	0.000177567	0	9.01551e-05	7.75795e-05	6.9512e-05	0	0	0	6.42426e-05	0	0.000120839	0.000394128	7.20254e-05	0.000214608
Bacteria	__Bacteroidetes	0.382246	0.503377	0.534168	0.648487	0.53534	0.407743	0.178857	0.200654	0.256935	0.121047	0.604609	0.434493	0.563688	0.499106	0.23875	0.302704	0.233054	0.41333	0.531313	0.506448	0.356128	0.319039	0.342158	0.370245	0.565923	0.318307	0.389169	0.439657	0.541699	0.465538	0.481879	0.448642	0.244335	0.526488	0.489427	0.341062	0.550944	0.565708	0.4323	0.181496	0.317272	0.463552
Bacteria	__Deferribacteres	0.00270289	0.00124582	0.00107127	0.00258239	0.00185839	0.0003781	0.0167998	0.00352172	0.00216617	0.00191205	8.14399e-05	0.000303275	0.00239485	5.96303e-05	0.00112778	0.00420168	0	0	0.000575871	0.000305227	0.0196297	0.00231054	0.0144041	0.0144788	0.000960723	0.000641231	0.000441808	0.000561708	0.000532702	0.000920217	0.00225388	0.000465477	0.00305853	0.00218309	0	0	0.00115637	0.00204227	0.00332306	0.000985319	0.0207433	0.000715359
Bacteria	__Firmicutes	0.548617	0.452495	0.373139	0.292056	0.350059	0.340895	0.451854	0.585863	0.561037	0.424621	0.322665	0.45926	0.396048	0.375432	0.609789	0.629521	0.698388	0.579789	0.339044	0.306829	0.557054	0.504436	0.606261	0.515033	0.121616	0.249888	0.289636	0.327395	0.214205	0.285267	0.397223	0.449573	0.718893	0.430359	0.411118	0.574276	0.182899	0.198277	0.333998	0.576411	0.401685	0.275699
Bacteria	__Lentisphaerae	0	0	0	0	0	0	0	0	0	0	0	0	0	0	0	0	0	0	0	7.63068e-05	0	0	0	0	0.00350381	0.000641231	0.000568038	0.000641952	0.00207162	0.00119628	0	0	0	0	0	0	0.0030194	0.0015095	0.00193342	0	0.000504177	0.00150225
Bacteria	__Proteobacteria	0.0334305	0.0135073	0.0103744	0.00854648	0.0218671	0.0361464	0.123438	0.036978	0.0283698	0.155538	0.039254	0.00697533	0.0164646	0.00471079	0.000563889	0.00182682	0.00574078	0.00323303	0.00978981	0.00366272	0.019151	0.0743068	0.00804699	0.0254118	0.0495055	0.0528374	0.0660818	0.0486278	0.056348	0.0473912	0.0246123	0.00830101	0.00319755	0.0090962	0.0308938	0.0287453	0.0226134	0.064287	0.0613256	0.121687	0.0769951	0.0186709
Bacteria	__Tenericutes	0	0	0	0	0	0	0	0	0	0	0	0.00111201	0	0	0.000563889	0.000182682	0	0.00256984	0	0	7.97957e-05	0.00110906	0.00064376	0.0010342	0	0	0	0	0	0	0	0	0.000556096	0.000363848	0.00305634	0.0234998	0	0	0	0	0	0
Bacteria	__Verrucomicrobia	0.0194893	0.0106878	0.00112765	0.0172159	0.0472651	0.129083	0.147716	0.112947	0.0817553	0.261068	0.019627	0.0810756	0.00389163	0.0570662	0.0155633	0.020095	0.00551998	8.28981e-05	0.0733516	0.144983	0.0188318	0.0916821	0.0144846	0.0542218	0.21605	0.328759	0.178806	0.131841	0.112696	0.128554	0.0592319	0.0410396	0.00312804	0.00138262	0.0480753	0.00377675	0.180586	0.103001	0.114615	0.100108	0.124892	0.176694

## Sheet: Class
Kingdom	Phylum	Class	2yr.F.C1	2yr.F.C2	2yr.F.C3	2yr.F.C4	2yr.F.C5	2yr.F.HF1	2yr.F.HF2	2yr.F.HF3	2yr.F.HF4	2yr.F.HF5	2yr.M.C1	2yr.M.C2	2yr.M.C3	2yr.M.C4	2yr.M.HF1	2yr.M.HF2	2yr.M.HF3	2yr.M.HF4	6w.F.C1	6w.F.C2	6w.F.C3	6w.F.C4	6w.F.C5	6w.F.C6	6w.F.HF1	6w.F.HF2	6w.F.HF3	6w.F.HF4	6w.F.HF5	6w.F.HF6	6w.M.C1	6w.M.C2	6w.M.C3	6w.M.C4	6w.M.C5	6w.M.C6	6w.M.HF1	6w.M.HF2	6w.M.HF3	6w.M.HF4	6w.M.HF5	6w.M.HF6
	__	__	0.0127321	0.0186873	0.0801195	0.0311117	0.0436102	0.0850726	0.0813358	0.059953	0.0695269	0.0352258	0.013519	0.016478	0.0175123	0.0636255	0.133529	0.0395506	0.0561934	0.000911879	0.0456378	0.0375429	0.0291254	0.00711645	0.0140018	0.019576	0.0424414	0.0488618	0.0748548	0.0511956	0.0722699	0.0711328	0.033718	0.0519007	0.0267621	0.0301266	0.0174294	0.0286404	0.0587177	0.0651749	0.0523835	0.0189181	0.0578364	0.0629516
Bacteria	__	__	0	0	0	0	0	0	0	0	0	0	0	0	0	0	0	0	0	0	0	0	0	0	0	0	0	0	0	0	0	0	0.000991706	0	0	0	0	0	0	0	0	0	0	0
Bacteria	__Actinobacteria	__	0.000782417	0	0	0	0	0.000680581	0	8.38504e-05	0.000209629	0.000588322	0.00024432	0.000303275	0	0	0.000112778	0.00191816	0.001104	8.28981e-05	0.000287936	0.000152614	0	0	0	0	0	6.41231e-05	0.000441808	8.02439e-05	0.000177567	0	9.01551e-05	7.75795e-05	6.9512e-05	0	0	0	6.42426e-05	0	0.000120839	0.000394128	7.20254e-05	0.000214608
Bacteria	__Bacteroidetes	__Bacteroidia	0.382246	0.503377	0.534168	0.648487	0.53534	0.407743	0.178857	0.200654	0.256935	0.121047	0.604609	0.434493	0.563688	0.499106	0.23875	0.302704	0.233054	0.41333	0.531313	0.506448	0.356128	0.319039	0.342158	0.370245	0.565923	0.318307	0.389169	0.439657	0.541699	0.465538	0.481879	0.448642	0.244335	0.526488	0.489427	0.341062	0.550944	0.565708	0.4323	0.181496	0.317272	0.463552
Bacteria	__Deferribacteres	__	0.00270289	0.00124582	0.00107127	0.00258239	0.00185839	0.0003781	0.0167998	0.00352172	0.00216617	0.00191205	8.14399e-05	0.000303275	0.00239485	5.96303e-05	0.00112778	0.00420168	0	0	0.000575871	0.000305227	0.0196297	0.00231054	0.0144041	0.0144788	0.000960723	0.000641231	0.000441808	0.000561708	0.000532702	0.000920217	0.00225388	0.000465477	0.00305853	0.00218309	0	0	0.00115637	0.00204227	0.00332306	0.000985319	0.0207433	0.000715359
Bacteria	__Firmicutes	__	0.0393342	0.004721	0.00394677	0.000737826	0.00142477	7.56201e-05	0.000819504	0.000335402	0.000349382	0.000588322	0.00382767	0.00313385	0.00209549	0.00190817	0.00597722	0.0418341	0.00574078	0.000248694	0.000503887	0.000763068	0.000239387	0.000924214	0.00032188	0.000147743	0.00440802	0.00301379	0.00485988	0.00706147	0.00260432	0.00312874	0.000991706	0.00372382	0.00069512	0.000363848	0.000330415	0.00010491	0.00025697	0.000177588	0.0147423	0.00817815	0.014261	0.00815509
Bacteria	__Firmicutes	__Bacilli	0.021552	0.00557341	0.00422869	0.000799311	0.000247785	0.000453721	0.000409752	0.000167701	0.00104814	0.000808942	0.00358335	0.00262839	0.0371202	0.100537	0.000563889	0.00392766	0.0655774	0.0222996	0.00122373	0.0208317	0.033195	0.00138632	0.0562485	0.0240821	0.00486013	0.0194934	0.00694269	0.000481464	0.000532702	0.00202448	0.0108186	0.0104732	0.235159	0.0288168	0.0166033	0.018569	0.00732365	8.87942e-05	0.0132922	0.0166519	0.0229761	0.00357679
Bacteria	__Firmicutes	__Clostridia	0.48773	0.442201	0.364964	0.290519	0.348386	0.340366	0.450625	0.58536	0.559639	0.423224	0.315254	0.453498	0.354887	0.272987	0.603248	0.58376	0.62707	0.557241	0.337316	0.285235	0.52362	0.502126	0.54969	0.490803	0.0725629	0.171209	0.277834	0.319852	0.183427	0.242937	0.385413	0.435376	0.483039	0.401179	0.394185	0.555602	0.134717	0.176878	0.211709	0.493054	0.236243	0.2096
Bacteria	__Firmicutes	__Negativicutes	0	0	0	0	0	0	0	0	0	0	0	0	0.00194582	0	0	0	0	0	0	0	0	0	0	0	0.0397853	0.0561718	0	0	0.0276413	0.0371768	0	0	0	0	0	0	0.0406013	0.021133	0.0942541	0.0585279	0.128205	0.0543673
Bacteria	__Lentisphaerae	__	0	0	0	0	0	0	0	0	0	0	0	0	0	0	0	0	0	0	0	7.63068e-05	0	0	0	0	0.00350381	0.000641231	0.000568038	0.000641952	0.00207162	0.00119628	0	0	0	0	0	0	0.0030194	0.0015095	0.00193342	0	0.000504177	0.00150225
Bacteria	__Proteobacteria	__Alphaproteobacteria	0	0	0	0	0	0	0	0	0	7.35402e-05	0.00024432	0	0	0	0.000112778	9.13409e-05	0	0.000165796	0	0	0.00319183	0.0454713	0.000965639	0.00842136	0	0	0	0	0	0	0	0	0	0	0.00264332	0.00618968	0	0	0	0	0	0
Bacteria	__Proteobacteria	__Betaproteobacteria	0.00234725	0.00190151	0.000394677	0.000860797	0.00117698	0.00030248	0.000614628	0.000167701	0.000139753	0.000367701	0.0102614	0.00626769	0.00119743	0.000834824	0.000338333	0.00164414	0.00386399	0.00281854	0.00136769	0.00152614	0.0154006	0.0261553	0.00675948	0.0158085	0.00389941	0.00205194	0.00586973	0	0.000828648	0.00101224	0.00459791	0.00131885	0.00284999	0.00822297	0.0280026	0.020877	0.00115637	0.00248624	0.00580025	0.000886787	0.00244886	0.00128765
Bacteria	__Proteobacteria	__Deltaproteobacteria	0.0201295	0.0113435	0.00986694	0.0076242	0.0199467	0.0328191	0.121696	0.0368103	0.0269723	0.155096	0	0.000101092	0.0152672	0.00387597	0	0	0	0	0.00813418	0.00213659	0	0	0	0	0.0454366	0.0507855	0.057435	0.0470229	0.0554602	0.0462869	0.0199243	0.00698216	0	0.000218309	0	0	0.0210716	0.0618007	0.0551628	0.120702	0.073826	0.0140926
Bacteria	__Proteobacteria	__Gammaproteobacteria	0.0109538	0.000262278	0.000112765	6.14855e-05	0.000743356	0.0030248	0.00112682	0	0.00125777	0	0.0287483	0.000606551	0	0	0.000112778	9.13409e-05	0.00187679	0.000248694	0.000287936	0	0.00055857	0.00268022	0.00032188	0.00118195	0.000169539	0	0.00277708	0.00160488	5.91891e-05	9.20217e-05	9.01551e-05	0	0.00034756	0.000654927	0.000247811	0.00167856	0.000385455	0	0.000362516	9.85319e-05	0.000720254	0.00329065
Bacteria	__Tenericutes	__Mollicutes	0	0	0	0	0	0	0	0	0	0	0	0.00111201	0	0	0.000563889	0.000182682	0	0.00256984	0	0	7.97957e-05	0.00110906	0.00064376	0.0010342	0	0	0	0	0	0	0	0	0.000556096	0.000363848	0.00305634	0.0234998	0	0	0	0	0	0
Bacteria	__Verrucomicrobia	__Verrucomicrobiae	0.0194893	0.0106878	0.00112765	0.0172159	0.0472651	0.129083	0.147716	0.112947	0.0817553	0.261068	0.019627	0.0810756	0.00389163	0.0570662	0.0155633	0.020095	0.00551998	8.28981e-05	0.0733516	0.144983	0.0188318	0.0916821	0.0144846	0.0542218	0.21605	0.328759	0.178806	0.131841	0.112696	0.128554	0.0592319	0.0410396	0.00312804	0.00138262	0.0480753	0.00377675	0.180586	0.103001	0.114615	0.100108	0.124892	0.176694

## Sheet: Order
Kingdom	Phylum	Class	Order	2yr.F.C1	2yr.F.C2	2yr.F.C3	2yr.F.C4	2yr.F.C5	2yr.F.HF1	2yr.F.HF2	2yr.F.HF3	2yr.F.HF4	2yr.F.HF5	2yr.M.C1	2yr.M.C2	2yr.M.C3	2yr.M.C4	2yr.M.HF1	2yr.M.HF2	2yr.M.HF3	2yr.M.HF4	6w.F.C1	6w.F.C2	6w.F.C3	6w.F.C4	6w.F.C5	6w.F.C6	6w.F.HF1	6w.F.HF2	6w.F.HF3	6w.F.HF4	6w.F.HF5	6w.F.HF6	6w.M.C1	6w.M.C2	6w.M.C3	6w.M.C4	6w.M.C5	6w.M.C6	6w.M.HF1	6w.M.HF2	6w.M.HF3	6w.M.HF4	6w.M.HF5	6w.M.HF6
	__	__	__	0.0127321	0.0186873	0.0801195	0.0311117	0.0436102	0.0850726	0.0813358	0.059953	0.0695269	0.0352258	0.013519	0.016478	0.0175123	0.0636255	0.133529	0.0395506	0.0561934	0.000911879	0.0456378	0.0375429	0.0291254	0.00711645	0.0140018	0.019576	0.0424414	0.0488618	0.0748548	0.0511956	0.0722699	0.0711328	0.033718	0.0519007	0.0267621	0.0301266	0.0174294	0.0286404	0.0587177	0.0651749	0.0523835	0.0189181	0.0578364	0.0629516
Bacteria	__	__	__	0	0	0	0	0	0	0	0	0	0	0	0	0	0	0	0	0	0	0	0	0	0	0	0	0	0	0	0	0	0	0.000991706	0	0	0	0	0	0	0	0	0	0	0
Bacteria	__Actinobacteria	__	__	0.000711288	0	0	0	0	0.000680581	0	8.38504e-05	0.000209629	0.000588322	0	0.000303275	0	0	0	0	0.001104	8.28981e-05	0.000287936	0.000152614	0	0	0	0	0	6.41231e-05	0.000441808	8.02439e-05	0.000177567	0	9.01551e-05	7.75795e-05	0	0	0	0	6.42426e-05	0	0.000120839	0.000394128	7.20254e-05	0.000214608
Bacteria	__Actinobacteria	__	__Coriobacteriales	7.11288e-05	0	0	0	0	0	0	0	0	0	0.00024432	0	0	0	0.000112778	0.00191816	0	0	0	0	0	0	0	0	0	0	0	0	0	0	0	0	6.9512e-05	0	0	0	0	0	0	0	0	0
Bacteria	__Bacteroidetes	__Bacteroidia	__Bacteroidales	0.382246	0.503377	0.534168	0.648487	0.53534	0.407743	0.178857	0.200654	0.256935	0.121047	0.604609	0.434493	0.563688	0.499106	0.23875	0.302704	0.233054	0.41333	0.531313	0.506448	0.356128	0.319039	0.342158	0.370245	0.565923	0.318307	0.389169	0.439657	0.541699	0.465538	0.481879	0.448642	0.244335	0.526488	0.489427	0.341062	0.550944	0.565708	0.4323	0.181496	0.317272	0.463552
Bacteria	__Deferribacteres	__	__Deferribacterales	0.00270289	0.00124582	0.00107127	0.00258239	0.00185839	0.0003781	0.0167998	0.00352172	0.00216617	0.00191205	8.14399e-05	0.000303275	0.00239485	5.96303e-05	0.00112778	0.00420168	0	0	0.000575871	0.000305227	0.0196297	0.00231054	0.0144041	0.0144788	0.000960723	0.000641231	0.000441808	0.000561708	0.000532702	0.000920217	0.00225388	0.000465477	0.00305853	0.00218309	0	0	0.00115637	0.00204227	0.00332306	0.000985319	0.0207433	0.000715359
Bacteria	__Firmicutes	__	__Erysipelotrichales	0.0393342	0.004721	0.00394677	0.000737826	0.00142477	7.56201e-05	0.000819504	0.000335402	0.000349382	0.000588322	0.00382767	0.00313385	0.00209549	0.00190817	0.00597722	0.0418341	0.00574078	0.000248694	0.000503887	0.000763068	0.000239387	0.000924214	0.00032188	0.000147743	0.00440802	0.00301379	0.00485988	0.00706147	0.00260432	0.00312874	0.000991706	0.00372382	0.00069512	0.000363848	0.000330415	0.00010491	0.00025697	0.000177588	0.0147423	0.00817815	0.014261	0.00815509
Bacteria	__Firmicutes	__Bacilli	__Bacillales	0	0	0	0	0	0.00015124	0.000102438	0	0	0	0.00016288	0	0	0	0	0	0.0510046	0	0	0	0	0	0	0	0	0	0	0	0	0	0	0	0	0	0	0	0	0	0	0	0	0
Bacteria	__Firmicutes	__Bacilli	__Lactobacillales	0.021552	0.00557341	0.00422869	0.000799311	0.000247785	0.00030248	0.000307314	0.000167701	0.00104814	0.000808942	0.00342047	0.00262839	0.0371202	0.100537	0.000563889	0.00392766	0.0145728	0.0222996	0.00122373	0.0208317	0.033195	0.00138632	0.0562485	0.0240821	0.00486013	0.0194934	0.00694269	0.000481464	0.000532702	0.00202448	0.0108186	0.0104732	0.235159	0.0288168	0.0166033	0.018569	0.00732365	8.87942e-05	0.0132922	0.0166519	0.0229761	0.00357679
Bacteria	__Firmicutes	__Clostridia	__Clostridiales	0.48773	0.442201	0.364964	0.290519	0.348386	0.340366	0.450625	0.58536	0.559639	0.423224	0.315254	0.453498	0.354887	0.272987	0.603248	0.58376	0.62707	0.557241	0.337316	0.285235	0.52362	0.502126	0.54969	0.490803	0.0725629	0.171209	0.277834	0.319852	0.183427	0.242937	0.385413	0.435376	0.483039	0.401179	0.394185	0.555602	0.134717	0.176878	0.211709	0.493054	0.236243	0.2096
Bacteria	__Firmicutes	__Negativicutes	__	0	0	0	0	0	0	0	0	0	0	0	0	0.00194582	0	0	0	0	0	0	0	0	0	0	0	0.0397853	0.0561718	0	0	0.0276413	0.0371768	0	0	0	0	0	0	0.0406013	0.021133	0.0942541	0.0585279	0.128205	0.0543673
Bacteria	__Lentisphaerae	__	__	0	0	0	0	0	0	0	0	0	0	0	0	0	0	0	0	0	0	0	7.63068e-05	0	0	0	0	0.00350381	0.000641231	0.000568038	0.000641952	0.00207162	0.00119628	0	0	0	0	0	0	0.0030194	0.0015095	0.00193342	0	0.000504177	0.00150225
Bacteria	__Proteobacteria	__Alphaproteobacteria	__Rhodospirillales	0	0	0	0	0	0	0	0	0	7.35402e-05	0.00024432	0	0	0	0.000112778	9.13409e-05	0	0.000165796	0	0	0.00319183	0.0454713	0.000965639	0.00842136	0	0	0	0	0	0	0	0	0	0	0.00264332	0.00618968	0	0	0	0	0	0
Bacteria	__Proteobacteria	__Betaproteobacteria	__Burkholderiales	0.00234725	0.00190151	0.000394677	0.000860797	0.00117698	0.00030248	0.000614628	0.000167701	0.000139753	0.000367701	0.0102614	0.00626769	0.00119743	0.000834824	0.000338333	0.00164414	0.00386399	0.00281854	0.00136769	0.00152614	0.0154006	0.0261553	0.00675948	0.0158085	0.00389941	0.00205194	0.00586973	0	0.000828648	0.00101224	0.00459791	0.00131885	0.00284999	0.00822297	0.0280026	0.020877	0.00115637	0.00248624	0.00580025	0.000886787	0.00244886	0.00128765
Bacteria	__Proteobacteria	__Deltaproteobacteria	__Desulfovibrionales	0.0201295	0.0113435	0.00986694	0.0076242	0.0199467	0.0328191	0.121696	0.0368103	0.0269723	0.155096	0	0.000101092	0.0152672	0.00387597	0	0	0	0	0.00813418	0.00213659	0	0	0	0	0.0454366	0.0507855	0.057435	0.0470229	0.0554602	0.0462869	0.0199243	0.00698216	0	0.000218309	0	0	0.0210716	0.0618007	0.0551628	0.120702	0.073826	0.0140926
Bacteria	__Proteobacteria	__Gammaproteobacteria	__	0.0109538	0.000262278	0.000112765	6.14855e-05	0.000743356	0.0030248	0.00112682	0	0.00125777	0	0.0287483	0.000606551	0	0	0.000112778	9.13409e-05	0.00187679	0.000248694	0.000287936	0	0.00055857	0.00268022	0.00032188	0.00118195	0.000169539	0	0.00277708	0.00160488	5.91891e-05	9.20217e-05	9.01551e-05	0	0.00034756	0.000654927	0.000247811	0.00167856	0.000385455	0	0.000362516	9.85319e-05	0.000720254	0.00329065
Bacteria	__Tenericutes	__Mollicutes	__Acholeplasmatales	0	0	0	0	0	0	0	0	0	0	0	0	0	0	0	0	0	0	0	0	0	0	0	0	0	0	0	0	0	0	0	0	0.000486584	0.000363848	0	0	0	0	0	0	0	0
Bacteria	__Tenericutes	__Mollicutes	__Anaeroplasmatales	0	0	0	0	0	0	0	0	0	0	0	0.00111201	0	0	0.000563889	0.000182682	0	0.00256984	0	0	7.97957e-05	0.00110906	0.00064376	0.0010342	0	0	0	0	0	0	0	0	6.9512e-05	0	0.00305634	0.0234998	0	0	0	0	0	0
Bacteria	__Verrucomicrobia	__Verrucomicrobiae	__Verrucomicrobiales	0.0194893	0.0106878	0.00112765	0.0172159	0.0472651	0.129083	0.147716	0.112947	0.0817553	0.261068	0.019627	0.0810756	0.00389163	0.0570662	0.0155633	0.020095	0.00551998	8.28981e-05	0.0733516	0.144983	0.0188318	0.0916821	0.0144846	0.0542218	0.21605	0.328759	0.178806	0.131841	0.112696	0.128554	0.0592319	0.0410396	0.00312804	0.00138262	0.0480753	0.00377675	0.180586	0.103001	0.114615	0.100108	0.124892	0.176694

## Sheet: Family
Kingdom	Phylum	Class	Order	Family	2yr.F.C1	2yr.F.C2	2yr.F.C3	2yr.F.C4	2yr.F.C5	2yr.F.HF1	2yr.F.HF2	2yr.F.HF3	2yr.F.HF4	2yr.F.HF5	2yr.M.C1	2yr.M.C2	2yr.M.C3	2yr.M.C4	2yr.M.HF1	2yr.M.HF2	2yr.M.HF3	2yr.M.HF4	6w.F.C1	6w.F.C2	6w.F.C3	6w.F.C4	6w.F.C5	6w.F.C6	6w.F.HF1	6w.F.HF2	6w.F.HF3	6w.F.HF4	6w.F.HF5	6w.F.HF6	6w.M.C1	6w.M.C2	6w.M.C3	6w.M.C4	6w.M.C5	6w.M.C6	6w.M.HF1	6w.M.HF2	6w.M.HF3	6w.M.HF4	6w.M.HF5	6w.M.HF6
	__	__	__	__	0.0127321	0.0186873	0.0801195	0.0311117	0.0436102	0.0850726	0.0813358	0.059953	0.0695269	0.0352258	0.013519	0.016478	0.0175123	0.0636255	0.133529	0.0395506	0.0561934	0.000911879	0.0456378	0.0375429	0.0291254	0.00711645	0.0140018	0.019576	0.0424414	0.0488618	0.0748548	0.0511956	0.0722699	0.0711328	0.033718	0.0519007	0.0267621	0.0301266	0.0174294	0.0286404	0.0587177	0.0651749	0.0523835	0.0189181	0.0578364	0.0629516
Bacteria	__	__	__	__	0	0	0	0	0	0	0	0	0	0	0	0	0	0	0	0	0	0	0	0	0	0	0	0	0	0	0	0	0	0	0.000991706	0	0	0	0	0	0	0	0	0	0	0
Bacteria	__Actinobacteria	__	__	__Micrococcaceae	0.000711288	0	0	0	0	0.000680581	0	8.38504e-05	0.000209629	0.000588322	0	0.000303275	0	0	0	0	0.001104	8.28981e-05	0.000287936	0.000152614	0	0	0	0	0	6.41231e-05	0.000441808	8.02439e-05	0.000177567	0	9.01551e-05	7.75795e-05	0	0	0	0	6.42426e-05	0	0.000120839	0.000394128	7.20254e-05	0.000214608
Bacteria	__Actinobacteria	__	__Coriobacteriales	__	7.11288e-05	0	0	0	0	0	0	0	0	0	0.00024432	0	0	0	0.000112778	0.00191816	0	0	0	0	0	0	0	0	0	0	0	0	0	0	0	0	6.9512e-05	0	0	0	0	0	0	0	0	0
Bacteria	__Bacteroidetes	__Bacteroidia	__Bacteroidales	__	0.00611708	0.00144253	0.00157871	0.00258239	0.000929195	0.00506655	0.00225364	0.00134161	0.00440221	0.00463303	0	0	0.000299356	0.000954085	0	0	0	0	0.000575871	0.000991988	0	0	0	0	0.00333428	0.00224431	0.00126231	0.00337025	0.00295946	0.00220852	0.000811396	0.000620636	0	0	0	0	0.00250546	0.00230865	0.00320222	0.000197064	0.00158456	0.00164533
Bacteria	__Bacteroidetes	__Bacteroidia	__Bacteroidales	__Bacteroidaceae	0.232164	0.24241	0.227673	0.457821	0.21898	0.34029	0.13655	0.147157	0.194745	0.0505957	0.0523658	0.0658108	0.266727	0.342278	0.112101	0.15802	0.211747	0.383321	0.117694	0.124075	0.0621609	0.132532	0.158043	0.120337	0.345747	0.199166	0.306614	0.294576	0.406333	0.370479	0.166426	0.201086	0.135548	0.343181	0.201223	0.131137	0.319735	0.427544	0.235756	0.133511	0.183665	0.372201
Bacteria	__Bacteroidetes	__Bacteroidia	__Bacteroidales	__Porphyromonadaceae	0.133651	0.185037	0.163453	0.132501	0.163476	0.0471869	0.0301168	0.0399966	0.0437426	0.0512575	0.270055	0.302264	0.119743	0.084675	0.126537	0.144227	0.0181055	0.0299262	0.252951	0.22976	0.293888	0.186414	0.184035	0.249908	0.0356598	0.0704713	0.0547841	0.0605039	0.0604913	0.0683721	0.21484	0.160978	0.108717	0.179013	0.288204	0.209924	0.062508	0.0571834	0.0761887	0.0363583	0.0650389	0.058874
Bacteria	__Bacteroidetes	__Bacteroidia	__Bacteroidales	__Prevotellaceae	0.00604595	0.0495705	0.111017	0.0395967	0.128043	7.56201e-05	0.000307314	0.00150931	0.00314443	0.00669216	0.281293	0.0664173	0.149678	0.060644	0.000112778	0.000456704	0	8.28981e-05	0.147927	0.143228	0	9.24214e-05	8.04699e-05	0	0.164058	0.0363578	0.0201338	0.0701332	0.0565848	0.00671759	0.0888027	0.0805275	6.9512e-05	0.0033474	0	0	0.148657	0.060824	0.101142	0.00945906	0.059565	0.00965734
Bacteria	__Bacteroidetes	__Bacteroidia	__Bacteroidales	__Rikenellaceae	0.00426773	0.0249164	0.0304465	0.0159862	0.0239113	0.015124	0.00962917	0.010649	0.0109007	0.0078688	0.000895838	0	0.0272414	0.0105546	0	0	0.00320159	0	0.0121653	0.00839374	7.97957e-05	0	0	0	0.0171235	0.0100673	0.00637465	0.0110737	0.01533	0.0177602	0.0109989	0.00543057	0	0.000946005	0	0	0.0175382	0.0178476	0.0160111	0.00197064	0.00741861	0.0211746
Bacteria	__Deferribacteres	__	__Deferribacterales	__Deferribacteraceae	0.00270289	0.00124582	0.00107127	0.00258239	0.00185839	0.0003781	0.0167998	0.00352172	0.00216617	0.00191205	8.14399e-05	0.000303275	0.00239485	5.96303e-05	0.00112778	0.00420168	0	0	0.000575871	0.000305227	0.0196297	0.00231054	0.0144041	0.0144788	0.000960723	0.000641231	0.000441808	0.000561708	0.000532702	0.000920217	0.00225388	0.000465477	0.00305853	0.00218309	0	0	0.00115637	0.00204227	0.00332306	0.000985319	0.0207433	0.000715359
Bacteria	__Firmicutes	__	__Erysipelotrichales	__Erysipelotrichaceae	0.0393342	0.004721	0.00394677	0.000737826	0.00142477	7.56201e-05	0.000819504	0.000335402	0.000349382	0.000588322	0.00382767	0.00313385	0.00209549	0.00190817	0.00597722	0.0418341	0.00574078	0.000248694	0.000503887	0.000763068	0.000239387	0.000924214	0.00032188	0.000147743	0.00440802	0.00301379	0.00485988	0.00706147	0.00260432	0.00312874	0.000991706	0.00372382	0.00069512	0.000363848	0.000330415	0.00010491	0.00025697	0.000177588	0.0147423	0.00817815	0.014261	0.00815509
Bacteria	__Firmicutes	__Bacilli	__Bacillales	__Bacillaceae	0	0	0	0	0	0.00015124	0.000102438	0	0	0	0.00016288	0	0	0	0	0	0.0510046	0	0	0	0	0	0	0	0	0	0	0	0	0	0	0	0	0	0	0	0	0	0	0	0	0
Bacteria	__Firmicutes	__Bacilli	__Lactobacillales	__Lactobacillaceae	0.0206985	0.00557341	0.00422869	0.000799311	0.000247785	0.00030248	0.000204876	0.000167701	0.000838516	0.000661862	0.00342047	0.00232511	0.0371202	0.100537	0.000563889	0.00347095	0.0145728	0.0222996	0.00122373	0.0208317	0.033195	0.00138632	0.0562485	0.0240821	0.00480362	0.0194934	0.006564	0.000481464	0.000532702	0.00202448	0.0108186	0.0104732	0.235159	0.0288168	0.0166033	0.018569	0.00725941	8.87942e-05	0.0131714	0.0166519	0.0229761	0.00350526
Bacteria	__Firmicutes	__Bacilli	__Lactobacillales	__Streptococcaceae	0.000853546	0	0	0	0	0	0.000102438	0	0.000209629	0.00014708	0	0.000303275	0	0	0	0.000456704	0	0	0	0	0	0	0	0	5.65131e-05	0	0.000378692	0	0	0	0	0	0	0	0	0	6.42426e-05	0	0.000120839	0	0	7.15359e-05
Bacteria	__Firmicutes	__Clostridia	__Clostridiales	__	0.195818	0.204577	0.116543	0.0745204	0.109397	0.0489262	0.0791846	0.0101459	0.00803578	0.0889101	0.133561	0.176001	0.113306	0.0989863	0.186985	0.219949	0.113049	0.141507	0.122733	0.117283	0.112911	0.184843	0.134787	0.0769742	0.012998	0.0466816	0.0424135	0.0450971	0.0424978	0.0160118	0.12189	0.159503	0.129779	0.150633	0.0703783	0.114037	0.0183091	0.043154	0.0380037	0.0582323	0.0446557	0.0148079
Bacteria	__Firmicutes	__Clostridia	__Clostridiales	__Catabacteriaceae	0.000142258	6.55695e-05	5.63825e-05	0	0	0.00015124	0.000102438	0	6.98763e-05	0.000294161	8.14399e-05	0.000101092	0	5.96303e-05	0	0	0.0001104	8.28981e-05	7.19839e-05	0.000152614	0.00167571	0.000462107	0.00032188	0.00472778	5.65131e-05	0.000256492	6.31154e-05	0	5.91891e-05	0	0	7.75795e-05	0	7.27696e-05	8.26037e-05	0	0.00025697	8.87942e-05	0	9.85319e-05	0	0
Bacteria	__Firmicutes	__Clostridia	__Clostridiales	__Christensenellaceae	0.0157906	0.004721	0.00231168	0.00350467	0.00439819	0.0015124	0.00399508	0.00368942	0.00419258	0.0067657	0.00431631	0.0114234	0.00314324	0.000834824	0.00845833	0.00895141	0.0195407	0.0411175	0.00302332	0.00442579	0.00526652	0.00277264	0.00716183	0.00421068	0.000621645	0.00378326	0.00107296	0.000722195	0.00230838	0.000368087	0.00586008	0.00318076	0.00243292	0.00254694	0.00090864	0.0010491	0.000513941	0.000443971	0.00175216	0.00236477	0.00259291	0.000786895
Bacteria	__Firmicutes	__Clostridia	__Clostridiales	__Clostridiaceae	0.00263177	0.000655695	0.00090212	0	0	0	0.000102438	0	6.98763e-05	0.000956023	0.00179168	0.000101092	0.000748391	0	0.000451111	0.00164414	0	0.000165796	0	0	0	0.000554529	0.00016094	7.38716e-05	0.000791184	0.000641231	0.00107296	0.000320976	0	0.00055213	0	0	0.00034756	7.27696e-05	0.000247811	0.00010491	6.42426e-05	0	0.00392726	0.000295596	0.00194468	0.000143072
Bacteria	__Firmicutes	__Clostridia	__Clostridiales	__Clostridiales Family XIII. Incertae Sedis	0.00284515	0.000327847	0.00208615	0.00141417	0.00210618	0.0003781	0.00143413	0	0.000139753	0.00558906	0.000407199	0.000707643	0.000748391	0.00155039	0.000563889	0.00127877	0.000772798	0.000331592	0.00165563	0.000686761	0.000718162	0.000369686	0.00048282	0.0015513	0.00090421	0.00282142	0.00113608	0	0.00278189	0.000368087	0.00216372	0.00310318	0.0011817	0.000946005	0.00090864	0.0020982	6.42426e-05	0.000976736	0.00398767	0.00167504	0.0059781	0.00114457
Bacteria	__Firmicutes	__Clostridia	__Clostridiales	__Eubacteriaceae	0.00853546	0.0206544	0.0408209	0.0985612	0.00669021	0.0214005	0.0152633	0.00679188	0.00670813	0.000588322	0.0258164	0.0148605	0.0181111	0.029994	0.0138717	0.00739861	0.0100464	0.0120202	0.0611143	0.0289966	0.00630386	0.00175601	0.0024141	0.0039152	0.00231704	0.0132735	0.00403938	0.00658	0.0032554	0.00294469	0.0134331	0.0126455	0.00465731	0.00261971	0.00115645	0.000524549	0.00109212	0.00568283	0.00296055	0.00857227	0.00460962	0.00915659
Bacteria	__Firmicutes	__Clostridia	__Clostridiales	__Lachnospiraceae	0.118927	0.05239	0.0354082	0.0365839	0.0701233	0.102919	0.11975	0.529431	0.505765	0.225842	0.0176724	0.0490295	0.0716959	0.0317233	0.267283	0.213281	0.153787	0.249938	0.0441981	0.0215948	0.0999042	0.0468577	0.127464	0.061018	0.0387115	0.058865	0.164668	0.18424	0.0720331	0.148799	0.0924991	0.0654771	0.120395	0.0343473	0.10152	0.143726	0.0808172	0.0892381	0.102834	0.32279	0.105445	0.105945
Bacteria	__Firmicutes	__Clostridia	__Clostridiales	__Oscillospiraceae	0.0189203	0.0102288	0.0067659	0.00953025	0.0194512	0.0117211	0.016595	0.00670803	0.006778	0.0179438	0.00488639	0.00869389	0.025595	0.00417412	0.00924777	0.0149799	0.0131376	0.0163309	0.01778	0.00648607	0.0525854	0.0118299	0.0269574	0.0534092	0.0021475	0.00916961	0.0143903	0.0149254	0.0151524	0.0122389	0.0508475	0.0290147	0.0104963	0.0122253	0.0299851	0.0315778	0.00488244	0.0145622	0.00392726	0.0271948	0.0051138	0.00643823
Bacteria	__Firmicutes	__Clostridia	__Clostridiales	__Peptococcaceae	0.000284515	0.00131139	0.00575101	0.00411953	0.00780524	0.00408348	0.00624872	0.00461177	0.00349382	0.0014708	0.0125417	0.0122321	0.0109265	0.00310078	0.0320289	0.0108696	0.00496798	0.00770952	0.0084941	0.00465471	0.0102139	0.00767098	0.0064376	0.0231218	0.00113026	0.00237256	0.00833123	0.00449366	0.00538621	0.00708567	0.00865489	0.00279286	0.0052134	0.00312909	0.00743433	0.00304238	0.0025697	0.00142071	0.0123255	0.00197064	0.00713051	0.00608055
Bacteria	__Firmicutes	__Clostridia	__Clostridiales	__Ruminococcaceae	0.123835	0.147269	0.154319	0.0622848	0.128415	0.149274	0.207949	0.0239812	0.0243868	0.074864	0.114179	0.180348	0.110612	0.102564	0.0843577	0.105407	0.311658	0.0880378	0.0782465	0.100954	0.234041	0.245009	0.243502	0.261801	0.012885	0.033344	0.0406463	0.063473	0.0399526	0.0545689	0.0900649	0.159581	0.208536	0.194586	0.181563	0.259442	0.0261467	0.0213106	0.0419914	0.0698591	0.0587727	0.0650976
Bacteria	__Firmicutes	__Negativicutes	__	__Acidaminococcaceae	0	0	0	0	0	0	0	0	0	0	0	0	0.00194582	0	0	0	0	0	0	0	0	0	0	0	0.0397853	0.0561718	0	0	0.0276413	0.0371768	0	0	0	0	0	0	0.0406013	0.021133	0.0942541	0.0585279	0.128205	0.0543673
Bacteria	__Lentisphaerae	__	__	__Victivallaceae	0	0	0	0	0	0	0	0	0	0	0	0	0	0	0	0	0	0	0	7.63068e-05	0	0	0	0	0.00350381	0.000641231	0.000568038	0.000641952	0.00207162	0.00119628	0	0	0	0	0	0	0.0030194	0.0015095	0.00193342	0	0.000504177	0.00150225
Bacteria	__Proteobacteria	__Alphaproteobacteria	__Rhodospirillales	__Rhodospirillaceae	0	0	0	0	0	0	0	0	0	7.35402e-05	0.00024432	0	0	0	0.000112778	9.13409e-05	0	0.000165796	0	0	0.00319183	0.0454713	0.000965639	0.00842136	0	0	0	0	0	0	0	0	0	0	0.00264332	0.00618968	0	0	0	0	0	0
Bacteria	__Proteobacteria	__Betaproteobacteria	__Burkholderiales	__Sutterellaceae	0.00234725	0.00190151	0.000394677	0.000860797	0.00117698	0.00030248	0.000614628	0.000167701	0.000139753	0.000367701	0.0102614	0.00626769	0.00119743	0.000834824	0.000338333	0.00164414	0.00386399	0.00281854	0.00136769	0.00152614	0.0154006	0.0261553	0.00675948	0.0158085	0.00389941	0.00205194	0.00586973	0	0.000828648	0.00101224	0.00459791	0.00131885	0.00284999	0.00822297	0.0280026	0.020877	0.00115637	0.00248624	0.00580025	0.000886787	0.00244886	0.00128765
Bacteria	__Proteobacteria	__Deltaproteobacteria	__Desulfovibrionales	__Desulfovibrionaceae	0.0201295	0.0113435	0.00986694	0.0076242	0.0199467	0.0328191	0.121696	0.0368103	0.0269723	0.155096	0	0.000101092	0.0152672	0.00387597	0	0	0	0	0.00813418	0.00213659	0	0	0	0	0.0454366	0.0507855	0.057435	0.0470229	0.0554602	0.0462869	0.0199243	0.00698216	0	0.000218309	0	0	0.0210716	0.0618007	0.0551628	0.120702	0.073826	0.0140926
Bacteria	__Proteobacteria	__Gammaproteobacteria	__	__Enterobacteriaceae	0.0109538	0.000262278	0.000112765	6.14855e-05	0.000743356	0.0030248	0.00112682	0	0.00125777	0	0.0287483	0.000606551	0	0	0.000112778	9.13409e-05	0.00187679	0.000248694	0.000287936	0	0.00055857	0.00268022	0.00032188	0.00118195	0.000169539	0	0.00277708	0.00160488	5.91891e-05	9.20217e-05	9.01551e-05	0	0.00034756	0.000654927	0.000247811	0.00167856	0.000385455	0	0.000362516	9.85319e-05	0.000720254	0.00329065
Bacteria	__Tenericutes	__Mollicutes	__Acholeplasmatales	__Acholeplasmataceae	0	0	0	0	0	0	0	0	0	0	0	0	0	0	0	0	0	0	0	0	0	0	0	0	0	0	0	0	0	0	0	0	0.000486584	0.000363848	0	0	0	0	0	0	0	0
Bacteria	__Tenericutes	__Mollicutes	__Anaeroplasmatales	__Anaeroplasmataceae	0	0	0	0	0	0	0	0	0	0	0	0.00111201	0	0	0.000563889	0.000182682	0	0.00256984	0	0	7.97957e-05	0.00110906	0.00064376	0.0010342	0	0	0	0	0	0	0	0	6.9512e-05	0	0.00305634	0.0234998	0	0	0	0	0	0
Bacteria	__Verrucomicrobia	__Verrucomicrobiae	__Verrucomicrobiales	__	0.0194893	0.0106878	0.00112765	0.0172159	0.0472651	0.129083	0.147716	0.112947	0.0817553	0.261068	0.019627	0.0810756	0.00389163	0.0570662	0.0155633	0.020095	0.00551998	8.28981e-05	0.0733516	0.144983	0.0188318	0.0916821	0.0144846	0.0542218	0.21605	0.328759	0.178806	0.131841	0.112696	0.128554	0.0592319	0.0410396	0.00312804	0.00138262	0.0480753	0.00377675	0.180586	0.103001	0.114615	0.100108	0.124892	0.176694

## Sheet: Genus
Kingdom	Phylum	Class	Order	Family	Genus	2yr.F.C1	2yr.F.C2	2yr.F.C3	2yr.F.C4	2yr.F.C5	2yr.F.HF1	2yr.F.HF2	2yr.F.HF3	2yr.F.HF4	2yr.F.HF5	2yr.M.C1	2yr.M.C2	2yr.M.C3	2yr.M.C4	2yr.M.HF1	2yr.M.HF2	2yr.M.HF3	2yr.M.HF4	6w.F.C1	6w.F.C2	6w.F.C3	6w.F.C4	6w.F.C5	6w.F.C6	6w.F.HF1	6w.F.HF2	6w.F.HF3	6w.F.HF4	6w.F.HF5	6w.F.HF6	6w.M.C1	6w.M.C2	6w.M.C3	6w.M.C4	6w.M.C5	6w.M.C6	6w.M.HF1	6w.M.HF2	6w.M.HF3	6w.M.HF4	6w.M.HF5	6w.M.HF6
	__	__	__	__	__	0.0127321	0.0186873	0.0801195	0.0311117	0.0436102	0.0850726	0.0813358	0.059953	0.0695269	0.0352258	0.013519	0.016478	0.0175123	0.0636255	0.133529	0.0395506	0.0561934	0.000911879	0.0456378	0.0375429	0.0291254	0.00711645	0.0140018	0.019576	0.0424414	0.0488618	0.0748548	0.0511956	0.0722699	0.0711328	0.033718	0.0519007	0.0267621	0.0301266	0.0174294	0.0286404	0.0587177	0.0651749	0.0523835	0.0189181	0.0578364	0.0629516
Bacteria	__	__	__	__	__Vampirovibrio	0	0	0	0	0	0	0	0	0	0	0	0	0	0	0	0	0	0	0	0	0	0	0	0	0	0	0	0	0	0	0.000991706	0	0	0	0	0	0	0	0	0	0	0
Bacteria	__Actinobacteria	__	__	__Micrococcaceae	__Rothia	0.000711288	0	0	0	0	0.000680581	0	8.38504e-05	0.000209629	0.000588322	0	0.000303275	0	0	0	0	0.001104	8.28981e-05	0.000287936	0.000152614	0	0	0	0	0	6.41231e-05	0.000441808	8.02439e-05	0.000177567	0	9.01551e-05	7.75795e-05	0	0	0	0	6.42426e-05	0	0.000120839	0.000394128	7.20254e-05	0.000214608
Bacteria	__Actinobacteria	__	__Coriobacteriales	__	__Olsenella	7.11288e-05	0	0	0	0	0	0	0	0	0	0.00024432	0	0	0	0.000112778	0.00191816	0	0	0	0	0	0	0	0	0	0	0	0	0	0	0	0	6.9512e-05	0	0	0	0	0	0	0	0	0
Bacteria	__Bacteroidetes	__Bacteroidia	__Bacteroidales	__	__Odoribacter	0.00611708	0.00144253	0.00157871	0.00258239	0.000929195	0.00506655	0.00225364	0.00134161	0.00440221	0.00463303	0	0	0.000299356	0.000954085	0	0	0	0	0.000575871	0.000991988	0	0	0	0	0.00333428	0.00224431	0.00126231	0.00337025	0.00295946	0.00220852	0.000811396	0.000620636	0	0	0	0	0.00250546	0.00230865	0.00320222	0.000197064	0.00158456	0.00164533
Bacteria	__Bacteroidetes	__Bacteroidia	__Bacteroidales	__Bacteroidaceae	__Bacteroides	0.232164	0.24241	0.227673	0.457821	0.21898	0.34029	0.13655	0.147157	0.194745	0.0505957	0.0523658	0.0658108	0.266727	0.342278	0.112101	0.15802	0.211747	0.383321	0.117694	0.124075	0.0621609	0.132532	0.158043	0.120337	0.345747	0.199166	0.306614	0.294576	0.406333	0.370479	0.166426	0.201086	0.135548	0.343181	0.201223	0.131137	0.319735	0.427544	0.235756	0.133511	0.183665	0.372201
Bacteria	__Bacteroidetes	__Bacteroidia	__Bacteroidales	__Porphyromonadaceae	__Barnesiella	0.11025	0.172185	0.148342	0.11424	0.145388	0.0398518	0.0251998	0.036978	0.0365453	0.0422856	0.262644	0.292964	0.104326	0.0723315	0.0837938	0.0811107	0.00761758	0.015419	0.245537	0.222358	7.97957e-05	0	0.00016094	0	0.0285956	0.0651491	0.0471472	0.056893	0.0508434	0.0638631	0.208168	0.150349	0	0.00371125	0.100776	0.0043013	0.0555056	0.051767	0.0628361	0.0325155	0.0579804	0.0531512
Bacteria	__Bacteroidetes	__Bacteroidia	__Bacteroidales	__Porphyromonadaceae	__Parabacteroides	0.0223344	0.0112124	0.0116712	0.014695	0.0166016	0.00673019	0.00409752	0.00218011	0.00642862	0.00698632	0.00431631	0.00626769	0.0104775	0.00840787	0.03654	0.0499635	0.00640318	0.0130979	0.004463	0.00412056	0.293808	0.186414	0.183874	0.249908	0.00695112	0.00461686	0.00675335	0.00288878	0.00840485	0.004233	0.00432744	0.00822343	0.108717	0.175302	0.104576	0.192719	0.0064885	0.00426212	0.0129902	0.00315302	0.00684241	0.0055798
Bacteria	__Bacteroidetes	__Bacteroidia	__Bacteroidales	__Porphyromonadaceae	__Porphyromonas	0.00106693	0.00163924	0.00343933	0.00356616	0.00148671	0.000604961	0.000819504	0.000838504	0.00076864	0.00198559	0.00309471	0.00303275	0.00493938	0.0039356	0.00620277	0.0131531	0.00408479	0.00140927	0.00295134	0.00328119	0	0	0	0	0.000113026	0.000705354	0.000883615	0.000722195	0.00124297	0.000276065	0.00234403	0.00240497	0	0	0.0828515	0.0129039	0.000513941	0.00115432	0.000362516	0.000689723	0.000216076	0.000143072
Bacteria	__Bacteroidetes	__Bacteroidia	__Bacteroidales	__Prevotellaceae	__	0.00440999	0.0293751	0.0435837	0.00657895	0.0567429	7.56201e-05	0.000307314	0.00134161	0.00307456	0.006398	0	0.000101092	0.0200569	0.0202743	0	0	0	0	0.118341	0.0888974	0	0	0	0	0.163549	0.0362296	0.0195658	0.0694913	0.0565256	0.00616546	0.0433646	0.0681148	6.9512e-05	0.000509387	0	0	0.147758	0.0590481	0.101142	0.009262	0.059565	0.00844123
Bacteria	__Bacteroidetes	__Bacteroidia	__Bacteroidales	__Prevotellaceae	__Prevotella	0.00163596	0.0201954	0.0674335	0.0330177	0.0713003	0	0	0.000167701	6.98763e-05	0.000294161	0.281293	0.0663162	0.129621	0.0403697	0.000112778	0.000456704	0	8.28981e-05	0.0295854	0.0543304	0	9.24214e-05	8.04699e-05	0	0.000508618	0.000128246	0.000568038	0.000641952	5.91891e-05	0.00055213	0.0454382	0.0124127	0	0.00283801	0	0	0.000899396	0.00177588	0	0.000197064	0	0.00121611
Bacteria	__Bacteroidetes	__Bacteroidia	__Bacteroidales	__Rikenellaceae	__Alistipes	0.00426773	0.0249164	0.0304465	0.0159862	0.0239113	0.015124	0.00962917	0.010649	0.0109007	0.0078688	0.000895838	0	0.0272414	0.0105546	0	0	0.00320159	0	0.0121653	0.00839374	7.97957e-05	0	0	0	0.0171235	0.0100673	0.00637465	0.0110737	0.01533	0.0177602	0.0109989	0.00543057	0	0.000946005	0	0	0.0175382	0.0178476	0.0160111	0.00197064	0.00741861	0.0211746
Bacteria	__Deferribacteres	__	__Deferribacterales	__Deferribacteraceae	__Mucispirillum	0.00270289	0.00124582	0.00107127	0.00258239	0.00185839	0.0003781	0.0167998	0.00352172	0.00216617	0.00191205	8.14399e-05	0.000303275	0.00239485	5.96303e-05	0.00112778	0.00420168	0	0	0.000575871	0.000305227	0.0196297	0.00231054	0.0144041	0.0144788	0.000960723	0.000641231	0.000441808	0.000561708	0.000532702	0.000920217	0.00225388	0.000465477	0.00305853	0.00218309	0	0	0.00115637	0.00204227	0.00332306	0.000985319	0.0207433	0.000715359
Bacteria	__Firmicutes	__	__Erysipelotrichales	__Erysipelotrichaceae	__	0.00149371	0.000393417	5.63825e-05	0.000122971	0.000185839	0	0.000819504	0.000335402	0.000349382	0.000441241	0	0	0.000149678	0.000119261	0.00552611	0.0411947	0.0014352	0.000248694	0.000287936	0.000457841	0	0.000277264	0	0	0.000452105	0.000897724	0.00176723	0.00216659	0.00195324	0.00239256	0.00018031	0.000155159	0	0	0	0	6.42426e-05	0.000177588	0.00749199	0.00630604	0.00734659	0.00543673
Bacteria	__Firmicutes	__	__Erysipelotrichales	__Erysipelotrichaceae	__Allobaculum	0.000497902	0	0	6.14855e-05	0	0	0	0	0	0	0	0	0	0.000119261	0	0	0.00419519	0	0	0	0	0	0	0	0	0	0	0	0	0	0.000721241	0.00333592	0	0	0	0	0	0	0	0	0	0
Bacteria	__Firmicutes	__	__Erysipelotrichales	__Erysipelotrichaceae	__Coprobacillus	0	0	0	0	0	0	0	0	0	7.35402e-05	0	0	0	0	0	0	0	0	0	0	0	0	0	0	0.00152585	0.000641231	0	0	0	0	0	0	0	0	0	0	0	0	0.001873	0	0.00273696	0
Bacteria	__Firmicutes	__	__Erysipelotrichales	__Erysipelotrichaceae	__Holdemania	0	0	0.000507442	0.000307427	0.000247785	0	0	0	0	0	0	0	0.000149678	0.000119261	0	0	0.0001104	0	0.000215952	0.000305227	0	0	8.04699e-05	7.38716e-05	0.000621645	0.000320616	0.000126231	0	0.000414324	9.20217e-05	9.01551e-05	0.000232739	0.000208536	7.27696e-05	0.000165207	0.00010491	0.000192728	0	0.00151048	0.000295596	0.000792279	0.000286144
Bacteria	__Firmicutes	__	__Erysipelotrichales	__Erysipelotrichaceae	__Turicibacter	0.0373426	0.00432759	0.00338295	0.000245942	0.000991142	7.56201e-05	0	0	0	7.35402e-05	0.00382767	0.00313385	0.00179614	0.00155039	0.000451111	0.000639386	0	0	0	0	0.000239387	0.00064695	0.00024141	7.38716e-05	0.00180842	0.00115422	0.00296642	0.00489488	0.000236756	0.000644152	0	0	0.000486584	0.000291078	0.000165207	0	0	0	0.00386684	0.00157651	0.00338519	0.00243222
Bacteria	__Firmicutes	__Bacilli	__Bacillales	__Bacillaceae	__Bacillus	0	0	0	0	0	0.00015124	0.000102438	0	0	0	0.00016288	0	0	0	0	0	0.0510046	0	0	0	0	0	0	0	0	0	0	0	0	0	0	0	0	0	0	0	0	0	0	0	0	0
Bacteria	__Firmicutes	__Bacilli	__Lactobacillales	__Lactobacillaceae	__Lactobacillus	0.0206985	0.00557341	0.00422869	0.000799311	0.000247785	0.00030248	0.000204876	0.000167701	0.000838516	0.000661862	0.00342047	0.00232511	0.0371202	0.100537	0.000563889	0.00347095	0.0145728	0.0222996	0.00122373	0.0208317	0.033195	0.00138632	0.0562485	0.0240821	0.00480362	0.0194934	0.006564	0.000481464	0.000532702	0.00202448	0.0108186	0.0104732	0.235159	0.0288168	0.0166033	0.018569	0.00725941	8.87942e-05	0.0131714	0.0166519	0.0229761	0.00350526
Bacteria	__Firmicutes	__Bacilli	__Lactobacillales	__Streptococcaceae	__Streptococcus	0.000853546	0	0	0	0	0	0.000102438	0	0.000209629	0.00014708	0	0.000303275	0	0	0	0.000456704	0	0	0	0	0	0	0	0	5.65131e-05	0	0.000378692	0	0	0	0	0	0	0	0	0	6.42426e-05	0	0.000120839	0	0	7.15359e-05
Bacteria	__Firmicutes	__Clostridia	__Clostridiales	__	__	0.195604	0.204118	0.108198	0.0732907	0.10568	0.0488506	0.0790822	0.010062	0.00803578	0.088616	0.124684	0.175293	0.112109	0.0974359	0.169505	0.206796	0.069331	0.139683	0.121941	0.11591	0.0873763	0.130684	0.134143	0.0763832	0.0129415	0.045848	0.0422873	0.0450169	0.0417875	0.0160118	0.12189	0.15896	0.111845	0.13899	0.0488188	0.101658	0.0182449	0.0428876	0.0377016	0.0578382	0.0437914	0.0147364
Bacteria	__Firmicutes	__Clostridia	__Clostridiales	__	__Gracilibacter	0.000213386	0.000458986	0.00834461	0.00122971	0.00371678	7.56201e-05	0.000102438	8.38504e-05	0	0.000294161	0.00887694	0.000707643	0.00119743	0.00155039	0.0174805	0.0131531	0.0437183	0.00182376	0.000791823	0.00137352	0.0255346	0.054159	0.00064376	0.000590973	5.65131e-05	0.000833601	0.000126231	8.02439e-05	0.000710269	0	0	0.000543057	0.0179341	0.0116431	0.0215596	0.0123794	6.42426e-05	0.000266383	0.000302097	0.000394128	0.000864304	7.15359e-05
Bacteria	__Firmicutes	__Clostridia	__Clostridiales	__Catabacteriaceae	__Catabacter	0.000142258	6.55695e-05	5.63825e-05	0	0	0.00015124	0.000102438	0	6.98763e-05	0.000294161	8.14399e-05	0.000101092	0	5.96303e-05	0	0	0.0001104	8.28981e-05	7.19839e-05	0.000152614	0.00167571	0.000462107	0.00032188	0.00472778	5.65131e-05	0.000256492	6.31154e-05	0	5.91891e-05	0	0	7.75795e-05	0	7.27696e-05	8.26037e-05	0	0.00025697	8.87942e-05	0	9.85319e-05	0	0
Bacteria	__Firmicutes	__Clostridia	__Clostridiales	__Christensenellaceae	__Christensenella	0.0157906	0.004721	0.00231168	0.00350467	0.00439819	0.0015124	0.00399508	0.00368942	0.00419258	0.0067657	0.00431631	0.0114234	0.00314324	0.000834824	0.00845833	0.00895141	0.0195407	0.0411175	0.00302332	0.00442579	0.00526652	0.00277264	0.00716183	0.00421068	0.000621645	0.00378326	0.00107296	0.000722195	0.00230838	0.000368087	0.00586008	0.00318076	0.00243292	0.00254694	0.00090864	0.0010491	0.000513941	0.000443971	0.00175216	0.00236477	0.00259291	0.000786895
Bacteria	__Firmicutes	__Clostridia	__Clostridiales	__Clostridiaceae	__	0.000284515	0.000196708	5.63825e-05	0	0	0	0	0	0	0	0	0	0	0	0	0	0	0	0	0	0	0	0.00016094	0	0	0	0	0	0	0	0	0	0	0	0.000165207	0.00010491	0	0	6.04193e-05	0	0	0
Bacteria	__Firmicutes	__Clostridia	__Clostridiales	__Clostridiaceae	__Clostridium	0.00149371	6.55695e-05	0.000789355	0	0	0	0	0	0	0	0.00179168	0.000101092	0.000748391	0	0.000451111	0.0015528	0	0	0	0	0	0.000462107	0	7.38716e-05	0.000791184	0.000641231	0.00107296	0.000320976	0	0.00055213	0	0	6.9512e-05	7.27696e-05	0	0	6.42426e-05	0	0.00386684	0.000295596	0.00194468	0.000143072
Bacteria	__Firmicutes	__Clostridia	__Clostridiales	__Clostridiaceae	__Lutispora	0	0	0	0	0	0	0	0	0	0.000956023	0	0	0	0	0	9.13409e-05	0	0.000165796	0	0	0	9.24214e-05	0	0	0	0	0	0	0	0	0	0	0.000278048	0	8.26037e-05	0	0	0	0	0	0	0
Bacteria	__Firmicutes	__Clostridia	__Clostridiales	__Clostridiaceae	__Tindallia	0.000853546	0.000393417	5.63825e-05	0	0	0	0.000102438	0	6.98763e-05	0	0	0	0	0	0	0	0	0	0	0	0	0	0	0	0	0	0	0	0	0	0	0	0	0	0	0	0	0	0	0	0	0
Bacteria	__Firmicutes	__Clostridia	__Clostridiales	__Clostridiales Family XIII. Incertae Sedis	__	0.00284515	0.000196708	0.000169147	0	6.19464e-05	0.00030248	0.000921942	0	0.000139753	0.00330931	0	0.000505459	0	5.96303e-05	0.000338333	0.000913409	0.000662398	0.000331592	0.000431903	0.000305227	0	9.24214e-05	0	7.38716e-05	0.000395592	0.00141071	0.000883615	0	0.00195324	9.20217e-05	9.01551e-05	0.000232739	0	0	0	0.00020982	0	0.000443971	0.00259803	0.00108385	0.0048257	0.000357679
Bacteria	__Firmicutes	__Clostridia	__Clostridiales	__Clostridiales Family XIII. Incertae Sedis	__Anaerovorax	0	0.000131139	0.001917	0.00141417	0.00204423	7.56201e-05	0.00051219	0	0	0.00227975	0.000407199	0.000202184	0.000748391	0.00149076	0.000225555	0.000365364	0.0001104	0	0.00122373	0.000381534	0.000718162	0.000277264	0.00048282	0.00147743	0.000508618	0.00141071	0.000252461	0	0.000828648	0.000276065	0.00207357	0.00287044	0.0011817	0.000946005	0.00090864	0.00188838	6.42426e-05	0.000532765	0.00138964	0.000591191	0.00115241	0.000786895
Bacteria	__Firmicutes	__Clostridia	__Clostridiales	__Eubacteriaceae	__Alkalibacter	0.00483676	0.000852403	5.63825e-05	6.14855e-05	0	0.00022686	0.000717066	0	0	0.000220621	0.000488639	0.000606551	0	0.000178891	0.000338333	0.000548045	0.000441599	0.000248694	7.19839e-05	0	7.97957e-05	0	0.00024141	0	0	6.41231e-05	6.31154e-05	8.02439e-05	5.91891e-05	0.000184043	9.01551e-05	0	0.000208536	0.000291078	0.00115645	0.000314729	0	0	0	0	0	0
Bacteria	__Firmicutes	__Clostridia	__Clostridiales	__Eubacteriaceae	__Alkalibaculum	0	0.000458986	0.000169147	0.000184456	6.19464e-05	0.00022686	0	0	0	0.000220621	0.00024432	0.000404367	0.000149678	5.96303e-05	0	0.000182682	0.000551998	0	0.000503887	0.000152614	0.000638366	9.24214e-05	0.00136799	0.00184679	0	0	0	0	0.000177567	0	0.00036062	0.000543057	0.00166829	0.000363848	0	0	0	0	0	0	0	0
Bacteria	__Firmicutes	__Clostridia	__Clostridiales	__Eubacteriaceae	__Eubacterium	0.0036987	0.019343	0.0405954	0.0983153	0.00662826	0.0209468	0.0145462	0.00679188	0.00670813	0.00014708	0.0250835	0.0138496	0.0179614	0.0297555	0.0135333	0.00666788	0.00905277	0.0117715	0.0605384	0.028844	0.0055857	0.00166359	0.000804699	0.00206841	0.00231704	0.0132094	0.00397627	0.00649976	0.00301864	0.00276065	0.0129823	0.0121024	0.00278048	0.00196478	0	0.00020982	0.00109212	0.00568283	0.00296055	0.00857227	0.00460962	0.00915659
Bacteria	__Firmicutes	__Clostridia	__Clostridiales	__Lachnospiraceae	__	0.0345686	0.0163924	0.0143212	0.0307427	0.0696896	0.102238	0.118931	0.528761	0.504996	0.224665	0.0137633	0.0294177	0.0389163	0.0292188	0.266043	0.21182	0.150364	0.249606	0.0411028	0.0209844	0.0849026	0.0434381	0.123199	0.0435104	0.0371856	0.056236	0.163153	0.182234	0.0679491	0.146867	0.0911468	0.0650892	0.110941	0.0336196	0.0988766	0.13974	0.0786972	0.0869295	0.0964896	0.315401	0.0894555	0.103298
Bacteria	__Firmicutes	__Clostridia	__Clostridiales	__Lachnospiraceae	__Anaerosporobacter	0	0	0	0	0	0	0	0	0	0	0	0	0.000149678	0	0	0	0.000220799	0	0	7.63068e-05	7.97957e-05	0	0	0	5.65131e-05	0	0	0	0	0	0	0	0	0	0	0	0	0	0	0	7.20254e-05	0
Bacteria	__Firmicutes	__Clostridia	__Clostridiales	__Lachnospiraceae	__Anaerostipes	0	0	0	0	0	0.00022686	0.000307314	0.000670803	0.000419258	0	0	0	0	0	0	0	0	0	0	0	0	0	0	0	0	0	0	0.000320976	0	0.000276065	0	0	0.00486584	0	0	0	0	8.87942e-05	6.04193e-05	0.000394128	7.20254e-05	0
Bacteria	__Firmicutes	__Clostridia	__Clostridiales	__Lachnospiraceae	__Blautia	0.00448112	0	0.00146594	6.14855e-05	0.000433624	0.000453721	0.000409752	0	6.98763e-05	0	0.00195456	0.000101092	0.000149678	5.96303e-05	0	0	0.00220799	0	7.19839e-05	7.63068e-05	0.00319183	0.00249538	0.00426491	0.00539263	0.000960723	0.000512985	0.000126231	0.000240732	0.000710269	0.000184043	9.01551e-05	0	0.000139024	0.000436618	0.00264332	0.00283256	0.000192728	0.000266383	0.001873	0.00157651	0.00216076	0.000357679
Bacteria	__Firmicutes	__Clostridia	__Clostridiales	__Lachnospiraceae	__Butyrivibrio	0	0	0.00090212	6.14855e-05	0	0	0	0	6.98763e-05	0	0	0	0	0	0	0	0	0	0.000791823	0.00022892	0	0	0	0	0.000395592	0.000705354	0.000441808	8.02439e-05	0.000355135	0.000460109	0.00117202	0.000387898	0	0	0	0	0.000449698	0	6.04193e-05	0.00128091	0.000144051	0.000643823
Bacteria	__Firmicutes	__Clostridia	__Clostridiales	__Lachnospiraceae	__Coprococcus	0.0793798	0.0304242	0	0	0	0	0	0	0	0	0.00187312	0.0192074	0	0	0	9.13409e-05	0	0	0	0	0.00231408	0.000831793	0	0.0119672	0	0	0	0	0	0	0	0	0.00264146	0	0	0.0010491	0	0	0	0	0	0
Bacteria	__Firmicutes	__Clostridia	__Clostridiales	__Lachnospiraceae	__Dorea	0	0	0	0	0	0	0.000102438	0	0	0	0	0	0.000149678	0	0.000112778	0	0	0.000331592	0	0	0	0	0	0	0	0	0.000126231	0	0	0	0	0	6.9512e-05	0	0	0.00010491	0	0	0	9.85319e-05	0	7.15359e-05
Bacteria	__Firmicutes	__Clostridia	__Clostridiales	__Lachnospiraceae	__Roseburia	0.000497902	0.00557341	0.018719	0.00571815	0	0	0	0	0.000209629	0.00117664	8.14399e-05	0.000303275	0.0323305	0.00244484	0.00112778	0.00137011	0.000993597	0	0.00201555	0.00022892	0.0094159	9.24214e-05	0	0.000147743	5.65131e-05	0.00141071	0.000757384	0.0012839	0.00301864	0.000920217	9.01551e-05	0	0.0017378	0.000291078	0	0	0.00147758	0.00195347	0.00435019	0.00384274	0.0135408	0.00150225
Bacteria	__Firmicutes	__Clostridia	__Clostridiales	__Lachnospiraceae	__Syntrophococcus	0	0	0	0	0	0	0	0	0	0	0	0	0	0	0	0	0	0	0.000215952	0	0	0	0	0	5.65131e-05	0	6.31154e-05	8.02439e-05	0	9.20217e-05	0	0	0	0	0	0	0	0	0	0.000197064	0	7.15359e-05
Bacteria	__Firmicutes	__Clostridia	__Clostridiales	__Oscillospiraceae	__Oscillibacter	0.0189203	0.0102288	0.0067659	0.00953025	0.0194512	0.0117211	0.016595	0.00670803	0.006778	0.0179438	0.00488639	0.00869389	0.025595	0.00417412	0.00924777	0.0149799	0.0131376	0.0163309	0.01778	0.00648607	0.0525854	0.0118299	0.0269574	0.0534092	0.0021475	0.00916961	0.0143903	0.0149254	0.0151524	0.0122389	0.0508475	0.0290147	0.0104963	0.0122253	0.0299851	0.0315778	0.00488244	0.0145622	0.00392726	0.0271948	0.0051138	0.00643823
Bacteria	__Firmicutes	__Clostridia	__Clostridiales	__Peptococcaceae	__	0	0	0	0	0.000123893	0	0	0	0	0	0	0	0.000149678	0	0	0	0	0	0.000287936	0.000152614	0	0	0	0	0.000282566	0.000384739	0.00201969	0.000722195	0.00183486	0.00101224	0.000270465	0.000155159	0	0	0	0	0.000192728	0.000177588	0	9.85319e-05	7.20254e-05	0.00107304
Bacteria	__Firmicutes	__Clostridia	__Clostridiales	__Peptococcaceae	__Desulfitobacterium	0	0	0.000789355	0.00209051	0.00365483	0.000604961	0.000204876	0.000670803	6.98763e-05	0	0.000407199	0.000303275	0.00104775	0.000536673	0.000676666	0.00511509	0.0001104	0.00174086	0.000791823	0.000763068	0.00167571	0.000369686	0.00104611	0.0049494	0	0	0.00366069	0.00288878	0.00100621	0.00193246	0.00324558	0.00131885	0.000625608	0.000800466	0.000165207	0.000629459	0.000513941	0.000976736	0	0.000689723	0	0.000572287
Bacteria	__Firmicutes	__Clostridia	__Clostridiales	__Peptococcaceae	__Desulfonispora	7.11288e-05	0	0.000169147	0	0	7.56201e-05	0	0.000251551	0.000349382	0	0.00342047	0.00181965	0	5.96303e-05	0.0287583	0.00182682	0.00342239	0.00240405	0	0	0.000478774	0.00110906	0.00120705	0.00480165	0	0	0	0	0	0	0.00036062	0	0.000764632	0.000436618	0.00545184	0.000734368	0	0	0.00942541	0	0.00489772	0
Bacteria	__Firmicutes	__Clostridia	__Clostridiales	__Peptococcaceae	__Desulfosporosinus	0	0	0.000112765	6.14855e-05	0.000185839	0	0	0	0	0	0	0	0	0.000119261	0	0	0	0	0	0.000152614	0	0	0	0	0	0.000128246	0.000126231	0	0	0.000184043	0.000270465	0.000155159	6.9512e-05	0	0	0.000314729	0	0	0	0	0	0.000143072
Bacteria	__Firmicutes	__Clostridia	__Clostridiales	__Peptococcaceae	__Desulfotomaculum	0	0.00104911	0.00411592	0.00196754	0.00291148	0.0026467	0.00450727	0.00301861	0.00286493	0.0014708	0.00830687	0.009907	0.0095794	0.00208706	0.00135333	0.00365364	0.000772798	0.00315013	0.00741434	0.00358642	0.00766039	0.00591497	0.00386256	0.0127059	0.000847697	0.00185957	0.00252461	0.000882683	0.00254513	0.00395693	0.00450775	0.00116369	0.00368414	0.00181924	0.000826037	0.000629459	0.00186303	0.000266383	0.00290013	0.00118238	0.00216076	0.00429215
Bacteria	__Firmicutes	__Clostridia	__Clostridiales	__Peptococcaceae	__Peptococcus	0.000213386	0.000262278	0.000563825	0	0.000929195	0.000756201	0.00153657	0.000670803	0.000209629	0	0.000407199	0.000202184	0.000149678	0.000298151	0.00124055	0.000274023	0.000662398	0.000414491	0	0	0.000398979	0.000277264	0.00032188	0.000664845	0	0	0	0	0	0	0	0	6.9512e-05	7.27696e-05	0.000991244	0.000734368	0	0	0	0	0	0
Bacteria	__Firmicutes	__Clostridia	__Clostridiales	__Ruminococcaceae	__	0.0381962	0.0612419	0.145016	0.0490039	0.114601	0.0989867	0.0639213	0.0168539	0.00992244	0.0615532	0.0773679	0.0664173	0.086514	0.0880739	0.0676666	0.0697844	0.230514	0.0275222	0.0424705	0.0784433	0.0946377	0.062939	0.126257	0.0682574	0.00542526	0.02084	0.0160944	0.0338629	0.0317846	0.00938622	0.0596827	0.127463	0.16669	0.165551	0.105154	0.178766	0.0149043	0.0076363	0.0288804	0.041876	0.0450879	0.0116603
Bacteria	__Firmicutes	__Clostridia	__Clostridiales	__Ruminococcaceae	__Acetanaerobacterium	0	0	0	0	0	0	0	0	0	0	0	0	0	0	0	0.000639386	0.0012144	8.28981e-05	0	0	0	0.000554529	0	0	0.00384289	0.00109009	0	0	0.000710269	9.20217e-05	0	0	0	0	0.000330415	0.00010491	0.00102788	0.000887942	0.00332306	0.000886787	0.00403342	0.000286144
Bacteria	__Firmicutes	__Clostridia	__Clostridiales	__Ruminococcaceae	__Acetivibrio	0.000142258	0.000196708	0.00067659	0.000614855	0.000185839	0	0.00133169	0.000586953	0.000419258	0.00132372	0.000325759	0	0.000149678	0.00143113	0	9.13409e-05	0.000220799	0	0.00115174	0.00236551	7.97957e-05	9.24214e-05	0.000885169	0	0.00090421	0.000769477	6.31154e-05	0.000160488	0.000473513	0	0.000721241	0.00162917	0.0011817	0.000509387	0.000578226	0.00167856	0.00025697	8.87942e-05	0.000543774	0.000394128	0.000432152	7.15359e-05
Bacteria	__Firmicutes	__Clostridia	__Clostridiales	__Ruminococcaceae	__Anaerofilum	0.00376983	0.000196708	5.63825e-05	6.14855e-05	0.000247785	0.00015124	0.00307314	0.000167701	0	7.35402e-05	0	0	0	0	0	0	0.000772798	0	0	0	7.97957e-05	9.24214e-05	0	0	0	6.41231e-05	0	0	0	0	9.01551e-05	0	0	0	8.26037e-05	0	0	0	0.000302097	9.85319e-05	0.000288101	0
Bacteria	__Firmicutes	__Clostridia	__Clostridiales	__Ruminococcaceae	__Anaerotruncus	0.00668611	0.00124582	0.000281912	0.000430398	0.000309732	0.0022686	0.000102438	8.38504e-05	6.98763e-05	0.00926607	0.000325759	0.0321472	0.000748391	0.000477042	0.000112778	0.000639386	0.000993597	0.000497389	0.000503887	0.000381534	0	0	0.00225316	0.00827362	0.000565131	0.00198782	0.000441808	0.000962927	0.0010654	9.20217e-05	0.000811396	0.000698216	0.0108439	0.00749527	0.000165207	0.0010491	0.000192728	8.87942e-05	0.00090629	0.000394128	0.000576203	7.15359e-05
Bacteria	__Firmicutes	__Clostridia	__Clostridiales	__Ruminococcaceae	__Ethanoligenens	0	0	0	0	0	0	0	8.38504e-05	0	0	8.14399e-05	0	0	0	0.000225555	0	0	8.28981e-05	0	0	0.000159591	0	0	0.000221615	0	0	0	0	0	0	0	0	0.000556096	0.000145539	0.000826037	0.00199329	0	0	0	0	0	0
Bacteria	__Firmicutes	__Clostridia	__Clostridiales	__Ruminococcaceae	__Faecalibacterium	0.00135145	0.000327847	0	0	0	0.000907441	0.000307314	0	0	7.35402e-05	0	0	0	5.96303e-05	0	0	0	0	0	0	0	0	0	0	0	0	0	0	0	0	0	0	6.9512e-05	0	0	0	0	0	0.000181258	0	0.000144051	0
Bacteria	__Firmicutes	__Clostridia	__Clostridiales	__Ruminococcaceae	__Gemmiger	0.0245394	0.000458986	0.000563825	0.000430398	0.000433624	0.00332728	0.12016	0	6.98763e-05	0.00169143	8.14399e-05	0	0.000149678	0.000357782	0	0	0.00198719	0.000414491	0.000143968	0.000152614	0	0	0	0	0.000169539	0.00128246	0.000631154	0.000160488	0.000769458	0.000184043	9.01551e-05	0.000620636	0	0	8.26037e-05	0.000734368	6.42426e-05	8.87942e-05	0.00404809	0.00108385	0.00547393	0.0010015
Bacteria	__Firmicutes	__Clostridia	__Clostridiales	__Ruminococcaceae	__Hydrogenoanaerobacterium	0.000213386	6.55695e-05	0	6.14855e-05	0.000433624	0.00030248	0.00051219	0.000167701	6.98763e-05	0.000441241	0.00024432	0.000404367	0.000149678	0	0	0.000182682	0	0.000580287	0.000575871	7.63068e-05	0.00135653	0.000462107	0.00185081	0.000369358	0.000339079	0.00230843	0.0008205	0.000722195	0.00147973	0.00055213	0.000631085	0.000465477	0.000764632	0.000873235	0.000991244	0.00629459	0.00109212	0.00168709	0.00120839	0.00157651	0.000864304	0.000286144
Bacteria	__Firmicutes	__Clostridia	__Clostridiales	__Ruminococcaceae	__Papillibacter	0.0123053	0.00649138	0.00202977	0.00104525	0.00359289	0.0374319	0.0142389	8.38504e-05	0.000349382	0.00014708	0.00789967	0.00839062	0.00104775	0.000238521	0.00169167	0.004019	0.0125856	0.0178231	0.000503887	7.63068e-05	0.103415	0.115065	0.0694456	0.133412	0.000226053	0.00109009	0.000252461	0.000320976	5.91891e-05	0.000368087	0.00513884	0.00209465	0.0022939	0.00545772	0.00239551	0.0506714	0	8.87942e-05	0.000302097	0.00118238	7.20254e-05	0.000429215
Bacteria	__Firmicutes	__Clostridia	__Clostridiales	__Ruminococcaceae	__Ruminococcus	0.0359912	0.0768474	0.00524357	0.00989916	0.00730967	0.00514217	0.00419996	0.00536643	0.0134163	0.00014708	0.0269566	0.0714719	0.0209549	0.0118664	0.0145483	0.0221958	0.0579598	0.0385476	0.0297293	0.0178558	0.0319981	0.0627542	0.0405569	0.0495679	0.00113026	0.0033344	0.0217117	0.026641	0.00307783	0.0431582	0.0212766	0.0241272	0.0232865	0.0124436	0.0693871	0.0153168	0.00854426	0.0106553	0.00163132	0.0218741	0.00122443	0.0502897
Bacteria	__Firmicutes	__Clostridia	__Clostridiales	__Ruminococcaceae	__Sporobacter	0.000640159	0.000196708	0.00045106	0.000737826	0.00130087	0.000756201	0.000102438	0.000586953	6.98763e-05	0.00014708	0.000895838	0.00151638	0.000898069	5.96303e-05	0.000112778	0.00785532	0.00540958	0.00248694	0.00316729	0.00160244	0.00231408	0.00304991	0.00225316	0.00169905	0.000282566	0.000577108	0.000631154	0.000641952	0.000532702	0.000736174	0.00162279	0.00248254	0.00284999	0.00211032	0.00156947	0.00283256	6.42426e-05	8.87942e-05	0.000664612	0.000492659	0.000576203	0.0010015
Bacteria	__Firmicutes	__Negativicutes	__	__Acidaminococcaceae	__Phascolarctobacterium	0	0	0	0	0	0	0	0	0	0	0	0	0.00194582	0	0	0	0	0	0	0	0	0	0	0	0.0397853	0.0561718	0	0	0.0276413	0.0371768	0	0	0	0	0	0	0.0406013	0.021133	0.0942541	0.0585279	0.128205	0.0543673
Bacteria	__Lentisphaerae	__	__	__Victivallaceae	__Victivallis	0	0	0	0	0	0	0	0	0	0	0	0	0	0	0	0	0	0	0	7.63068e-05	0	0	0	0	0.00350381	0.000641231	0.000568038	0.000641952	0.00207162	0.00119628	0	0	0	0	0	0	0.0030194	0.0015095	0.00193342	0	0.000504177	0.00150225
Bacteria	__Proteobacteria	__Alphaproteobacteria	__Rhodospirillales	__Rhodospirillaceae	__Rhodospirillum	0	0	0	0	0	0	0	0	0	7.35402e-05	0.00024432	0	0	0	0.000112778	9.13409e-05	0	0.000165796	0	0	0.00319183	0.0454713	0.000965639	0.00842136	0	0	0	0	0	0	0	0	0	0	0.00264332	0.00618968	0	0	0	0	0	0
Bacteria	__Proteobacteria	__Betaproteobacteria	__Burkholderiales	__Sutterellaceae	__	0.00234725	0.00190151	0.000394677	0.000860797	0.00117698	0.00030248	0.000614628	0.000167701	0.000139753	0.000367701	0.0102614	0.00626769	0.00119743	0.000834824	0.000338333	0.00164414	0.00386399	0.00281854	0.00136769	0.00152614	0.0154006	0.0261553	0.00675948	0.0158085	0.00389941	0.00205194	0.00586973	0	0.000828648	0.00101224	0.00459791	0.00131885	0.00284999	0.00822297	0.0280026	0.020877	0.00115637	0.00248624	0.00580025	0.000886787	0.00244886	0.00128765
Bacteria	__Proteobacteria	__Deltaproteobacteria	__Desulfovibrionales	__Desulfovibrionaceae	__Desulfovibrio	0.0201295	0.0113435	0.00986694	0.0076242	0.0199467	0.0328191	0.121696	0.0368103	0.0269723	0.155096	0	0.000101092	0.0152672	0.00387597	0	0	0	0	0.00813418	0.00213659	0	0	0	0	0.0454366	0.0507855	0.057435	0.0470229	0.0554602	0.0462869	0.0199243	0.00698216	0	0.000218309	0	0	0.0210716	0.0618007	0.0551628	0.120702	0.073826	0.0140926
Bacteria	__Proteobacteria	__Gammaproteobacteria	__	__Enterobacteriaceae	__Escherichia	0.0109538	0.000262278	0.000112765	6.14855e-05	0.000743356	0.0030248	0.00112682	0	0.00125777	0	0.0287483	0.000606551	0	0	0.000112778	9.13409e-05	0.00187679	0.000248694	0.000287936	0	0.00055857	0.00268022	0.00032188	0.00118195	0.000169539	0	0.00277708	0.00160488	5.91891e-05	9.20217e-05	9.01551e-05	0	0.00034756	0.000654927	0.000247811	0.00167856	0.000385455	0	0.000362516	9.85319e-05	0.000720254	0.00329065
Bacteria	__Tenericutes	__Mollicutes	__Acholeplasmatales	__Acholeplasmataceae	__Acholeplasma	0	0	0	0	0	0	0	0	0	0	0	0	0	0	0	0	0	0	0	0	0	0	0	0	0	0	0	0	0	0	0	0	0.000486584	0.000363848	0	0	0	0	0	0	0	0
Bacteria	__Tenericutes	__Mollicutes	__Anaeroplasmatales	__Anaeroplasmataceae	__Anaeroplasma	0	0	0	0	0	0	0	0	0	0	0	0.00111201	0	0	0.000563889	0.000182682	0	0.00256984	0	0	7.97957e-05	0.00110906	0.00064376	0.0010342	0	0	0	0	0	0	0	0	6.9512e-05	0	0.00305634	0.0234998	0	0	0	0	0	0
Bacteria	__Verrucomicrobia	__Verrucomicrobiae	__Verrucomicrobiales	__	__Akkermansia	0.0194893	0.0106878	0.00112765	0.0172159	0.0472651	0.129083	0.147716	0.112947	0.0817553	0.261068	0.019627	0.0810756	0.00389163	0.0570662	0.0155633	0.020095	0.00551998	8.28981e-05	0.0733516	0.144983	0.0188318	0.0916821	0.0144846	0.0542218	0.21605	0.328759	0.178806	0.131841	0.112696	0.128554	0.0592319	0.0410396	0.00312804	0.00138262	0.0480753	0.00377675	0.180586	0.103001	0.114615	0.100108	0.124892	0.176694

## Sheet: Species
														Dataset S2. The abundance ratios (%) at the level of phylum, class, order, family, genus, and species.
Kingdom	Phylum	Class	Order	Family	Genus	Species	2yr.F.C1	2yr.F.C2	2yr.F.C3	2yr.F.C4	2yr.F.C5	2yr.F.HF1	2yr.F.HF2	2yr.F.HF3	2yr.F.HF4	2yr.F.HF5	2yr.M.C1	2yr.M.C2	2yr.M.C3	2yr.M.C4	2yr.M.HF1	2yr.M.HF2	2yr.M.HF3	2yr.M.HF4	6w.F.C1	6w.F.C2	6w.F.C3	6w.F.C4	6w.F.C5	6w.F.C6	6w.F.HF1	6w.F.HF2	6w.F.HF3	6w.F.HF4	6w.F.HF5	6w.F.HF6	6w.M.C1	6w.M.C2	6w.M.C3	6w.M.C4	6w.M.C5	6w.M.C6	6w.M.HF1	6w.M.HF2	6w.M.HF3	6w.M.HF4	6w.M.HF5	6w.M.HF6
	__	__	__	__	__	__	0.0127321	0.0186873	0.0801195	0.0311117	0.0436102	0.0850726	0.0813358	0.059953	0.0695269	0.0352258	0.013519	0.016478	0.0175123	0.0636255	0.133529	0.0395506	0.0561934	0.000911879	0.0456378	0.0375429	0.0291254	0.00711645	0.0140018	0.019576	0.0424414	0.0488618	0.0748548	0.0511956	0.0722699	0.0711328	0.033718	0.0519007	0.0267621	0.0301266	0.0174294	0.0286404	0.0587177	0.0651749	0.0523835	0.0189181	0.0578364	0.0629516
Bacteria	__	__	__	__	__Vampirovibrio	__Vampirovibrio chlorellavorus	0	0	0	0	0	0	0	0	0	0	0	0	0	0	0	0	0	0	0	0	0	0	0	0	0	0	0	0	0	0	0.000991706	0	0	0	0	0	0	0	0	0	0	0
Bacteria	__Actinobacteria	__	__	__Micrococcaceae	__Rothia	__Rothia nasimurium	0.000711288	0	0	0	0	0.000680581	0	8.38504e-05	0.000209629	0.000588322	0	0.000303275	0	0	0	0	0.001104	8.28981e-05	0.000287936	0.000152614	0	0	0	0	0	6.41231e-05	0.000441808	8.02439e-05	0.000177567	0	9.01551e-05	7.75795e-05	0	0	0	0	6.42426e-05	0	0.000120839	0.000394128	7.20254e-05	0.000214608
Bacteria	__Actinobacteria	__	__Coriobacteriales	__	__Olsenella	__Olsenella profusa	7.11288e-05	0	0	0	0	0	0	0	0	0	0.00024432	0	0	0	0.000112778	0.00191816	0	0	0	0	0	0	0	0	0	0	0	0	0	0	0	0	6.9512e-05	0	0	0	0	0	0	0	0	0
Bacteria	__Bacteroidetes	__Bacteroidia	__Bacteroidales	__	__Odoribacter	__Odoribacter splanchnicus	0.00611708	0.00144253	0.00157871	0.00258239	0.000929195	0.00506655	0.00225364	0.00134161	0.00440221	0.00463303	0	0	0.000299356	0.000954085	0	0	0	0	0.000575871	0.000991988	0	0	0	0	0.00333428	0.00224431	0.00126231	0.00337025	0.00295946	0.00220852	0.000811396	0.000620636	0	0	0	0	0.00250546	0.00230865	0.00320222	0.000197064	0.00158456	0.00164533
Bacteria	__Bacteroidetes	__Bacteroidia	__Bacteroidales	__Bacteroidaceae	__Bacteroides	__Bacteroides acidifaciens	0.00156483	0.00295063	0.0150541	0.00725529	0.00625658	0.00211736	0.000921942	0.00377327	0.00971281	0.00617738	0	0	0.0110762	0.00864639	0	0	0	0	0.00338324	0.00381534	0	0	0	0	0.00576434	0.00570696	0.0174198	0.00874659	0.00810891	0.00717769	0.00712225	0.0030256	0	0.000436618	0	0	0.00745214	0.0130527	0.0167361	0.00541925	0.00842697	0.00686744
Bacteria	__Bacteroidetes	__Bacteroidia	__Bacteroidales	__Bacteroidaceae	__Bacteroides	__Bacteroides caccae	0	0	0	0	0	0	0	0	0	0	0.0240248	0.026385	0	0	0.0887561	0.128882	0.0168911	0.00920169	0	0	0.0614427	0.132163	0.156836	0.120263	0	0	0	0	0	0	0	0	0.135062	0.191675	0.201223	0.131032	0	0	0	0	0	0
Bacteria	__Bacteroidetes	__Bacteroidia	__Bacteroidales	__Bacteroidaceae	__Bacteroides	__Bacteroides chinchillae	0	0.000393417	0.00112765	0.000122971	0.00111503	0	0	0	0	0	0	0	0.000449035	0.000715564	0	0	0	0	0.00107976	0.0011446	0	0	0	0	0.0077423	0.00141071	0.000252461	0.00224683	0.00408405	0.000460109	0.000450775	0.000387898	0	0	0	0	0.00610305	0.00515006	0.00199384	0.000197064	0.00093633	7.15359e-05
Bacteria	__Bacteroidetes	__Bacteroidia	__Bacteroidales	__Bacteroidaceae	__Bacteroides	__Bacteroides nordii	0.00277402	0.00334404	0.000958502	6.14855e-05	0.000557517	0.0011343	0.00143413	0.0010062	0.00111802	0.000882483	0	0	0	0	0	0	0	0	0.000575871	0.000457841	0	0	0	0	0.000282566	0.000641231	0.000441808	0.000561708	0.000414324	0.000460109	0.000631085	0.000387898	0	0	0	0	0.000321213	0.000355177	0.00084587	9.85319e-05	0.000288101	0.000858431
Bacteria	__Bacteroidetes	__Bacteroidia	__Bacteroidales	__Bacteroidaceae	__Bacteroides	__Bacteroides ovatus	0	0	0.000620207	0.000307427	0.000619464	0	0	0	0	0	0	0	0.000598713	0.000119261	0	0	0	0	0.000719839	0.000534147	0	0	0	0	0.000282566	0.000192369	0.000378692	0.000160488	0.000295946	9.20217e-05	0.00252434	0.000387898	0	7.27696e-05	0	0	0.000128485	0.000355177	6.04193e-05	0	0.000144051	0.000143072
Bacteria	__Bacteroidetes	__Bacteroidia	__Bacteroidales	__Bacteroidaceae	__Bacteroides	__Bacteroides rodentium	0.0307988	0.0247197	0.00834461	0.0042425	0.00607074	0.013536	0.00850236	0.0176924	0.0288589	0.00191205	0.00480495	0.0138496	0.00598713	0.00417412	0	0	0.0292559	0.00538838	0.0026634	0.00351011	0	0	0	0	0.0350381	0.0268676	0.0480939	0.0388381	0.0279373	0.0843839	0.000450775	0.00287044	0	0	0	0	0.058782	0.0656189	0.0337744	0.0219726	0.0296024	0.086773
Bacteria	__Bacteroidetes	__Bacteroidia	__Bacteroidales	__Bacteroidaceae	__Bacteroides	__Bacteroides sartorii	0.190412	0.206872	0.163904	0.324336	0.167441	0.311555	0.122823	0.103388	0.143736	0.0396382	0	0	0.163748	0.201491	0	0.000456704	0.158975	0.368731	0.0806939	0.104159	0	9.24214e-05	0	0	0.292682	0.159346	0.230939	0.235355	0.36206	0.257753	0.103318	0.0899922	0	0.0033474	0	0	0.237569	0.329249	0.176726	0.0941965	0.142106	0.256385
Bacteria	__Bacteroidetes	__Bacteroidia	__Bacteroidales	__Bacteroidaceae	__Bacteroides	__Bacteroides thetaiotaomicron	0.00391208	0.000458986	0.000620207	0.00147565	0.000433624	0.0118724	0.00286826	0.000754654	0.00195654	0.00198559	0	0	0.000748391	0.000655933	0	0	0.00662398	0	0.000791823	0.000381534	0	0	0	0	0.000678158	0.000705354	0.00107296	0.000962927	0.000887837	0.00055213	0.000721241	0.00674942	0	0	0	0	0.00173455	0.000710353	0.000302097	0.000492659	0.000720254	0.000786895
Bacteria	__Bacteroidetes	__Bacteroidia	__Bacteroidales	__Bacteroidaceae	__Bacteroides	__Bacteroides uniformis	0	0	0.0299955	0.0871249	0.0211237	0	0	0	0	0	0.0193012	0.0208249	0.0724442	0.0915921	0.0230067	0.0283157	0	0	0.00381515	0.00297596	0	0	0	7.38716e-05	0.00327776	0.00429625	0.00568038	0.00353073	0.00242675	0.0160118	0.0026145	0.0463926	0	0.00130985	0	0	0.00468971	0.000443971	0.0053169	0.00729136	0.00144051	0.0185278
Bacteria	__Bacteroidetes	__Bacteroidia	__Bacteroidales	__Bacteroidaceae	__Bacteroides	__Bacteroides xylanolyticus	0.00270289	0.00367189	0.00704781	0.0328947	0.0153627	7.56201e-05	0	0.0205434	0.00936343	0	0.00423487	0.00475131	0.0116749	0.0348837	0.000338333	0.000365364	0	0	0.0239706	0.00709653	0.000718162	0.000277264	0.00120705	0	0	0	0.00233527	0.00417268	0.000118378	0.00358885	0.0485936	0.0508922	0.000486584	0.14634	0	0.00010491	0.00295516	0.0126088	0	0.00384274	0	0.0017884
Bacteria	__Bacteroidetes	__Bacteroidia	__Bacteroidales	__Porphyromonadaceae	__Barnesiella	__Barnesiella intestinihominis	0.109254	0.163727	0.138363	0.103849	0.14068	0.0342559	0.0174145	0.0368942	0.0362658	0.0386822	0.256617	0.291043	0.101332	0.0707215	0.0189467	0.0208257	0.00761758	0.015419	0.229053	0.209538	7.97957e-05	0	0.00016094	0	0.0164453	0.050529	0.0271396	0.0191783	0.0339745	0.0458268	0.202669	0.146005	0	0.00349294	0	0	0.0476038	0.0430652	0.0359495	0.0232535	0.0401901	0.0407039
Bacteria	__Bacteroidetes	__Bacteroidia	__Bacteroidales	__Porphyromonadaceae	__Barnesiella	__Barnesiella viscericola	0.000995803	0.00845846	0.0099797	0.010391	0.00470792	0.00559589	0.00778529	8.38504e-05	0.000279505	0.00360347	0.00602655	0.00192074	0.00299356	0.00161002	0.0648472	0.060285	0	0	0.0164843	0.0128195	0	0	0	0	0.0121503	0.0146201	0.0200076	0.0377147	0.0168689	0.0180363	0.00549946	0.00434445	0	0.000218309	0.100776	0.0043013	0.00790184	0.00870183	0.0268866	0.009262	0.0177903	0.0124472
Bacteria	__Bacteroidetes	__Bacteroidia	__Bacteroidales	__Porphyromonadaceae	__Parabacteroides	__Parabacteroides distasonis	0.00455224	0.00681922	0.00597654	0.00639449	0.0093539	0.0030248	0.00225364	0.00142546	0.00160716	0.00125018	0	0	0.00404131	0.00411449	0	9.13409e-05	0	0	0.0017996	0.00183136	0	0	0	7.38716e-05	0.0034473	0.00160308	0.00252461	0.000320976	0.00219	0.00202448	0.00153264	0.0034135	0	0	0	0	0.00167031	0.00248624	0.00712948	0.00167504	0.00496975	0.00221761
Bacteria	__Bacteroidetes	__Bacteroidia	__Bacteroidales	__Porphyromonadaceae	__Parabacteroides	__Parabacteroides goldsteinii	0.0169287	0.00327847	0.00174786	0.00368913	0.00415041	0.00272232	0.00122926	0.000586953	0.00293481	0.00507428	0.00431631	0.00626769	0.00164646	0.00155039	0.03654	0.0498721	0.00640318	0.0130979	0.00208753	0.00160244	0.293808	0.186414	0.183874	0.249834	0.00118678	0.00160308	0.00170412	0.00184561	0.00473513	0.00147235	0.00225388	0.00457719	0.108717	0.175084	0.104576	0.192719	0.00160606	0.000799148	0.001873	0.000886787	0.000432152	0.00250376
Bacteria	__Bacteroidetes	__Bacteroidia	__Bacteroidales	__Porphyromonadaceae	__Parabacteroides	__Parabacteroides merdae	0.000853546	0.00111468	0.00394677	0.00461141	0.00309732	0.000983061	0.000614628	0.000167701	0.00188666	0.000661862	0	0	0.0047897	0.00274299	0	0	0	0	0.000575871	0.000686761	0	0	0	0	0.00231704	0.00141071	0.00252461	0.000722195	0.00147973	0.000736174	0.00054093	0.000232739	0	0.000218309	0	0	0.00321213	0.000976736	0.00398767	0.000591191	0.00144051	0.000858431
Bacteria	__Bacteroidetes	__Bacteroidia	__Bacteroidales	__Porphyromonadaceae	__Porphyromonas	__Porphyromonas cangingivalis	0	0	0	0	0	0	0	0	0	0	0	0	0	0	0	0	0	0	0	0	0	0	0	0	0	0	0	0	0	0	0	0	0	0	0.0828515	0.0129039	0	0	0	0	0	0
Bacteria	__Bacteroidetes	__Bacteroidia	__Bacteroidales	__Porphyromonadaceae	__Porphyromonas	__Porphyromonas pogonae	0.00106693	0.00163924	0.00343933	0.00356616	0.00148671	0.000604961	0.000819504	0.000838504	0.00076864	0.00198559	0.00309471	0.00303275	0.00493938	0.0039356	0.00620277	0.0131531	0.00408479	0.00140927	0.00295134	0.00328119	0	0	0	0	0.000113026	0.000705354	0.000883615	0.000722195	0.00124297	0.000276065	0.00234403	0.00240497	0	0	0	0	0.000513941	0.00115432	0.000362516	0.000689723	0.000216076	0.000143072
Bacteria	__Bacteroidetes	__Bacteroidia	__Bacteroidales	__Prevotellaceae	__	__Alloprevotella rava	0.00440999	0.0293751	0.0435837	0.00657895	0.0567429	7.56201e-05	0.000307314	0.00134161	0.00307456	0.006398	0	0.000101092	0.0200569	0.0202743	0	0	0	0	0.118341	0.0888974	0	0	0	0	0.163549	0.0362296	0.0195658	0.0694913	0.0565256	0.00616546	0.0433646	0.0681148	6.9512e-05	0.000509387	0	0	0.147758	0.0590481	0.101142	0.009262	0.059565	0.00844123
Bacteria	__Bacteroidetes	__Bacteroidia	__Bacteroidales	__Prevotellaceae	__Prevotella	__Prevotella oralis	0.00163596	0.0201954	0.0248647	0.00307427	0.0183981	0	0	8.38504e-05	6.98763e-05	0.000294161	0	0	0.00538841	0.00834824	0	0	0	0	0.0295854	0.0543304	0	0	0	0	0.000508618	0.000128246	0.000568038	0.000641952	5.91891e-05	0.00055213	0.0454382	0.0124127	0	0.000218309	0	0	0.000899396	0.00177588	0	0.000197064	0	0.00121611
Bacteria	__Bacteroidetes	__Bacteroidia	__Bacteroidales	__Prevotellaceae	__Prevotella	__Prevotella shahii	0	0	0.0425688	0.0299434	0.0529022	0	0	8.38504e-05	0	0	0.281293	0.0663162	0.124233	0.0320215	0.000112778	0.000456704	0	8.28981e-05	0	0	0	9.24214e-05	8.04699e-05	0	0	0	0	0	0	0	0	0	0	0.00261971	0	0	0	0	0	0	0	0
Bacteria	__Bacteroidetes	__Bacteroidia	__Bacteroidales	__Rikenellaceae	__Alistipes	__Alistipes finegoldii	0.00128032	0.00308177	0.00022553	0.000245942	0	0	0	0.000503102	0.000349382	0.00139726	0.000895838	0	0.000449035	0.000298151	0	0	0.00320159	0	0.00359919	0.00144983	0	0	0	0	0.0103984	0.00557871	0.00397627	0.00754293	0.00905593	0.0140793	0.00459791	0.00217223	0	0	0	0	0.0119491	0.0142959	0.00731074	0.000985319	0.00324114	0.0170971
Bacteria	__Bacteroidetes	__Bacteroidia	__Bacteroidales	__Rikenellaceae	__Alistipes	__Alistipes indistinctus	0.000497902	0.000262278	0.000845737	0.000491884	0.000123893	0.00022686	0.000204876	0.000251551	0.000209629	0.00014708	0	0	0.000748391	0.00101371	0	0	0	0	0.000215952	0.00022892	0	0	0	0	0.000452105	0.000705354	0.000378692	0.000160488	0.000532702	0.000368087	0.000270465	0.000930954	0	0	0	0	0.00025697	8.87942e-05	0.00084587	9.85319e-05	0.000216076	0.000500751
Bacteria	__Bacteroidetes	__Bacteroidia	__Bacteroidales	__Rikenellaceae	__Alistipes	__Alistipes obesi	0	0	5.63825e-05	0	0.000123893	0	0	0	0	0	0	0	0	0	0	0	0	0	7.19839e-05	0	0	0	0	0	0	6.41231e-05	0	0	0	0	0	0.000155159	0	0	0	0	0	0	0	0	0.000144051	0
Bacteria	__Bacteroidetes	__Bacteroidia	__Bacteroidales	__Rikenellaceae	__Alistipes	__Alistipes putredinis	0.00241838	0.0206544	0.0222711	0.0123586	0.0190175	0.0041591	0.00348289	0.00134161	0.000838516	0.000441241	0	0	0.0209549	0.00679785	0	0	0	0	0.00691045	0.00518886	7.97957e-05	0	0	0	0.00389941	0.00230843	0.00126231	0.00224683	0.00278189	0.00285267	0.00504868	0.00178433	0	0.000800466	0	0	0.0043685	0.00177588	0.00706906	0.000295596	0.00331317	0.00321911
Bacteria	__Bacteroidetes	__Bacteroidia	__Bacteroidales	__Rikenellaceae	__Alistipes	__Alistipes senegalensis	0	0	0	0	0	0	0	0.000167701	0.000349382	0	0	0	0.00209549	0	0	0	0	0	0	0	0	0	0	0	0	0	0	0	0	0	0	0	0	0.000145539	0	0	0	0	0	0	0	0
Bacteria	__Bacteroidetes	__Bacteroidia	__Bacteroidales	__Rikenellaceae	__Alistipes	__Alistipes timonensis	7.11288e-05	0.000917973	0.00704781	0.00288982	0.00464598	0.0107381	0.00594141	0.00838504	0.0091538	0.00588322	0	0	0.00299356	0.00244484	0	0	0	0	0.00136769	0.00152614	0	0	0	0	0.00237355	0.00141071	0.000757384	0.00112342	0.00295946	0.000460109	0.00108186	0.000387898	0	0	0	0	0.000963639	0.00168709	0.000785451	0.000591191	0.000504177	0.000357679
Bacteria	__Deferribacteres	__	__Deferribacterales	__Deferribacteraceae	__Mucispirillum	__Mucispirillum schaedleri	0.00270289	0.00124582	0.00107127	0.00258239	0.00185839	0.0003781	0.0167998	0.00352172	0.00216617	0.00191205	8.14399e-05	0.000303275	0.00239485	5.96303e-05	0.00112778	0.00420168	0	0	0.000575871	0.000305227	0.0196297	0.00231054	0.0144041	0.0144788	0.000960723	0.000641231	0.000441808	0.000561708	0.000532702	0.000920217	0.00225388	0.000465477	0.00305853	0.00218309	0	0	0.00115637	0.00204227	0.00332306	0.000985319	0.0207433	0.000715359
Bacteria	__Firmicutes	__	__Erysipelotrichales	__Erysipelotrichaceae	__	__Dielma fastidiosa	0	6.55695e-05	5.63825e-05	0	0.000185839	0	0	0	0	0	0	0	0	0	0	0	0	0	0.000215952	7.63068e-05	0	0	0	0	0	0.000256492	0	0	0	0	0	0.000155159	0	0	0	0	0	0	0	0.000197064	0	0
Bacteria	__Firmicutes	__	__Erysipelotrichales	__Erysipelotrichaceae	__	__Erysipelatoclostridium ramosum	0	0	0	0	0	0	0.000614628	0	6.98763e-05	0	0	0	0	0	0	0	0.000441599	0	0	0	0	0	0	0	0.000113026	6.41231e-05	0	0	0	0	0	0	0	0	0	0	6.42426e-05	0	0.00090629	0.000788255	0.000864304	0
Bacteria	__Firmicutes	__	__Erysipelotrichales	__Erysipelotrichaceae	__	__[Eubacterium] cylindroides	0	0	0	0.000122971	0	0	0.000102438	0	0	0	0	0	0	5.96303e-05	0.00552611	0.0411947	0.000993597	0.000248694	0	0	0	0	0	0	0.000169539	0.000192369	0.00176723	0.00216659	5.91891e-05	0	9.01551e-05	0	0	0	0	0	0	0	6.04193e-05	0.00384274	0.000360127	0.000214608
Bacteria	__Firmicutes	__	__Erysipelotrichales	__Erysipelotrichaceae	__	__[Eubacterium] dolichum	0.00149371	0.000327847	0	0	0	0	0.000102438	0.000335402	0.000279505	0.000441241	0	0	0.000149678	5.96303e-05	0	0	0	0	7.19839e-05	0.000381534	0	0	0	0	5.65131e-05	0.000128246	0	0	5.91891e-05	0	9.01551e-05	0	0	0	0	0	0	0	0	0	0	0
Bacteria	__Firmicutes	__	__Erysipelotrichales	__Erysipelotrichaceae	__	__[Eubacterium] tortuosum	0	0	0	0	0	0	0	0	0	0	0	0	0	0	0	0	0	0	0	0	0	0.000277264	0	0	0.000113026	0.000256492	0	0	0.00183486	0.00239256	0	0	0	0	0	0	0	0.000177588	0.00652529	0.00147798	0.00612215	0.00522212
Bacteria	__Firmicutes	__	__Erysipelotrichales	__Erysipelotrichaceae	__Allobaculum	__Allobaculum stercoricanis	0.000497902	0	0	6.14855e-05	0	0	0	0	0	0	0	0	0	0.000119261	0	0	0.00419519	0	0	0	0	0	0	0	0	0	0	0	0	0	0.000721241	0.00333592	0	0	0	0	0	0	0	0	0	0
Bacteria	__Firmicutes	__	__Erysipelotrichales	__Erysipelotrichaceae	__Coprobacillus	__Coprobacillus cateniformis	0	0	0	0	0	0	0	0	0	7.35402e-05	0	0	0	0	0	0	0	0	0	0	0	0	0	0	0.00152585	0.000641231	0	0	0	0	0	0	0	0	0	0	0	0	0.001873	0	0.00273696	0
Bacteria	__Firmicutes	__	__Erysipelotrichales	__Erysipelotrichaceae	__Holdemania	__Holdemania filiformis	0	0	0.000507442	0.000307427	0.000247785	0	0	0	0	0	0	0	0.000149678	0.000119261	0	0	0.0001104	0	0.000215952	0.000305227	0	0	8.04699e-05	7.38716e-05	0.000621645	0.000320616	0.000126231	0	0.000414324	9.20217e-05	9.01551e-05	0.000232739	0.000208536	7.27696e-05	0.000165207	0.00010491	0.000192728	0	0.00151048	0.000295596	0.000792279	0.000286144
Bacteria	__Firmicutes	__	__Erysipelotrichales	__Erysipelotrichaceae	__Turicibacter	__Turicibacter sanguinis	0.0373426	0.00432759	0.00338295	0.000245942	0.000991142	7.56201e-05	0	0	0	7.35402e-05	0.00382767	0.00313385	0.00179614	0.00155039	0.000451111	0.000639386	0	0	0	0	0.000239387	0.00064695	0.00024141	7.38716e-05	0.00180842	0.00115422	0.00296642	0.00489488	0.000236756	0.000644152	0	0	0.000486584	0.000291078	0.000165207	0	0	0	0.00386684	0.00157651	0.00338519	0.00243222
Bacteria	__Firmicutes	__Bacilli	__Bacillales	__Bacillaceae	__Bacillus	__Bacillus coahuilensis	0	0	0	0	0	0.00015124	0.000102438	0	0	0	0.00016288	0	0	0	0	0	0.0510046	0	0	0	0	0	0	0	0	0	0	0	0	0	0	0	0	0	0	0	0	0	0	0	0	0
Bacteria	__Firmicutes	__Bacilli	__Lactobacillales	__Lactobacillaceae	__Lactobacillus	__Lactobacillus animalis	0.000569031	0.000196708	0.00174786	0.000122971	0.000185839	0.00030248	0.000102438	0	0.000139753	0.000588322	0.00130304	0.000202184	0.000449035	0.00357782	0	0	0.00386399	0	0.000287936	0.00267074	0.0154006	0.000462107	0.0296129	0.0169166	0.00141283	0.00121834	6.31154e-05	0.00040122	0.000414324	0.00147235	0.000721241	0.00224981	0.0279438	0.0178286	0.0066909	0.000419639	0.00231273	0	0.00283971	0.000295596	0.000576203	0.00271836
Bacteria	__Firmicutes	__Bacilli	__Lactobacillales	__Lactobacillaceae	__Lactobacillus	__Lactobacillus johnsonii	0.0172843	0.0032129	0.00197339	0.000553369	6.19464e-05	0	0.000102438	0.000167701	0.000698763	7.35402e-05	0.000977278	0.00181965	0.0335279	0.0879547	0.000563889	0.00347095	0.0105984	0.0222996	0.000143968	0.00129721	0.0164379	0.000924214	0.0254285	0.0049494	0.00118678	0.0159667	0.00422873	0	5.91891e-05	0.000184043	0.00126217	0.000387898	0.206729	0.0109154	0.00636048	0.00587495	0.000963639	0	0.00507522	0.0134003	0.0136848	0.000143072
Bacteria	__Firmicutes	__Bacilli	__Lactobacillales	__Lactobacillaceae	__Lactobacillus	__Lactobacillus reuteri	0.00284515	0.00216379	0.000507442	0.000122971	0	0	0	0	0	0	0	0.000202184	0.00314324	0.00900417	0	0	0.0001104	0	0.000431903	0.0162533	0.000319183	0	0.00064376	0.000147743	0.00220401	0.00230843	0.00227215	8.02439e-05	5.91891e-05	0.000368087	0.00369636	0.00325834	0.000486584	7.27696e-05	8.26037e-05	0	0.00398304	8.87942e-05	0.00525648	0.00295596	0.00871507	0.000643823
Bacteria	__Firmicutes	__Bacilli	__Lactobacillales	__Lactobacillaceae	__Lactobacillus	__Lactobacillus rogosae	0	0	0	0	0	0	0	0	0	0	0.00114016	0.000101092	0	0	0	0	0	0	0.000359919	0.000610454	0.00103734	0	0.00056329	0.00206841	0	0	0	0	0	0	0.00513884	0.00457719	0	0	0.00346935	0.0122744	0	0	0	0	0	0
Bacteria	__Firmicutes	__Bacilli	__Lactobacillales	__Streptococcaceae	__Streptococcus	__Streptococcus sanguinis	0.000853546	0	0	0	0	0	0.000102438	0	0.000209629	0.00014708	0	0.000303275	0	0	0	0.000456704	0	0	0	0	0	0	0	0	5.65131e-05	0	0.000378692	0	0	0	0	0	0	0	0	0	6.42426e-05	0	0.000120839	0	0	7.15359e-05
Bacteria	__Firmicutes	__Clostridia	__Clostridiales	__	__	__Defluviitalea saccharophila	0	0	0.000507442	0	0.000123893	0.000604961	0.00102438	0.000419252	0.000489134	0	0	0.000202184	0.000299356	0	0	0.000182682	0.0001104	0	0	0	0	0.000462107	0.00072423	0	0	0	0	0	0	0	0.00351605	0.00240497	0.000834144	0.000436618	0.000495622	0	6.42426e-05	8.87942e-05	0	0	0	0
Bacteria	__Firmicutes	__Clostridia	__Clostridiales	__	__	__Flavonifractor plautii	0.0119496	0.00498328	0.00637122	0.00362764	0.0166636	0.0170145	0.0448679	0.00234781	0.00202641	0.0158847	0.00228032	0.0036393	0.00868134	0.00644007	0.00924777	0.0149799	0.00253919	0.0280196	0.0164843	0.00663869	0.00710182	0.00120148	0.00297739	0.00783039	0.00158237	0.00801539	0.021901	0.0235115	0.00799053	0.00349683	0.0170393	0.0137316	0.00312804	0.00312909	0.00379977	0.00514058	0.00417577	0.0224649	0.00151048	0.0206917	0.00338519	0.00143072
Bacteria	__Firmicutes	__Clostridia	__Clostridiales	__	__	__Intestinimonas butyriciproducens	0.120706	0.0606518	0.0503496	0.0363994	0.0442916	0.0109649	0.00829748	0.00586953	0.00461184	0.0102956	0.0889323	0.0878488	0.047897	0.0462731	0.0950716	0.176653	0.061603	0.0950841	0.0426864	0.0292255	0.0308011	0.119224	0.0457069	0.0415897	0.00632947	0.0200064	0.00870992	0.0103515	0.0115419	0.00625748	0.0323657	0.0399535	0.0296816	0.0329646	0.0116471	0.0159463	0.00398304	0.00284141	0.0188508	0.0210858	0.0218237	0.00794048
Bacteria	__Firmicutes	__Clostridia	__Clostridiales	__	__	__Natranaerovirga pectinivora	0	0	0.000169147	0	0.00068141	0	0	0	0	0	8.14399e-05	0	0.000449035	0.000178891	0	0	0	0.000248694	0.000359919	0.00206028	0	0	0	0	0	0	0	0	0	0	0.000270465	0.000465477	0.000556096	0	0	0	0	0	0	0	0	0
Bacteria	__Firmicutes	__Clostridia	__Clostridiales	__	__	__Pseudoflavonifractor capillosus	0.0588235	0.0926497	0.0251466	0.00817757	0.0226104	0.0136872	0.0190535	0.00142546	0.000838516	0.0456685	0.00447919	0.0503437	0.0121239	0.0109123	0.00157889	0.00639386	0.00309119	0.00373042	0.0157645	0.0195345	0.0145228	0.00203327	0.0170596	0.00664845	0.00378638	0.0132735	0.00915173	0.00441342	0.0169281	0.00450906	0.0344392	0.0466253	0.0126512	0.00691311	0.00710392	0.0101762	0.00745214	0.0151838	0.0155278	0.0114297	0.0145491	0.00271836
Bacteria	__Firmicutes	__Clostridia	__Clostridiales	__	__	__Vallitalea guaymasensis	0	0	0	0.000184456	0	0	0	0	0	0	0.00016288	0.000505459	0	0	0.000225555	0.00164414	0	0.000165796	7.19839e-05	7.63068e-05	0.000718162	0.000462107	0.00346021	0.000295486	0.000508618	0.00153895	0.000441808	0.000320976	0.000532702	0.000460109	9.01551e-05	0	0.00159878	0.00116431	0.0107385	0.00597986	0.000899396	0.000177588	0.00126881	0.000689723	0.00100835	0.000786895
Bacteria	__Firmicutes	__Clostridia	__Clostridiales	__	__	__Vallitalea pronyensis	0.00227612	0.0452429	0.025654	0.0248401	0.0211237	0.00657895	0.00583897	0	6.98763e-05	0.0167672	0.0287483	0.0327537	0.0426583	0.0336315	0.0633811	0.00694191	0.00198719	0.0124347	0.0465736	0.0583747	0.0327162	0.00637708	0.0631689	0.0179508	0.000734671	0.00301379	0.00208281	0.00641952	0.00479432	0.0012883	0.0341688	0.0557797	0.0620742	0.0943822	0.0150339	0.0644146	0.00167031	0.00195347	0.000543774	0.00394128	0.00302506	0.00185993
Bacteria	__Firmicutes	__Clostridia	__Clostridiales	__	__	__[Bacteroides] pectinophilus	0.00184935	0.000590125	0	6.14855e-05	0.000185839	0	0	0	0	0	0	0	0	0	0	0	0	0	0	0	0.00151612	0.000924214	0.00104611	0.00206841	0	0	0	0	0	0	0	0	0.00132073	0	0	0	0	0.000177588	0	0	0	0
Bacteria	__Firmicutes	__Clostridia	__Clostridiales	__	__Gracilibacter	__Gracilibacter thermotolerans	0.000213386	0.000458986	0.00834461	0.00122971	0.00371678	7.56201e-05	0.000102438	8.38504e-05	0	0.000294161	0.00887694	0.000707643	0.00119743	0.00155039	0.0174805	0.0131531	0.0437183	0.00182376	0.000791823	0.00137352	0.0255346	0.054159	0.00064376	0.000590973	5.65131e-05	0.000833601	0.000126231	8.02439e-05	0.000710269	0	0	0.000543057	0.0179341	0.0116431	0.0215596	0.0123794	6.42426e-05	0.000266383	0.000302097	0.000394128	0.000864304	7.15359e-05
Bacteria	__Firmicutes	__Clostridia	__Clostridiales	__Catabacteriaceae	__Catabacter	__Catabacter hongkongensis	0.000142258	6.55695e-05	5.63825e-05	0	0	0.00015124	0.000102438	0	6.98763e-05	0.000294161	8.14399e-05	0.000101092	0	5.96303e-05	0	0	0.0001104	8.28981e-05	7.19839e-05	0.000152614	0.00167571	0.000462107	0.00032188	0.00472778	5.65131e-05	0.000256492	6.31154e-05	0	5.91891e-05	0	0	7.75795e-05	0	7.27696e-05	8.26037e-05	0	0.00025697	8.87942e-05	0	9.85319e-05	0	0
Bacteria	__Firmicutes	__Clostridia	__Clostridiales	__Christensenellaceae	__Christensenella	__Christensenella minuta	0.0157906	0.004721	0.00231168	0.00350467	0.00439819	0.0015124	0.00399508	0.00368942	0.00419258	0.0067657	0.00431631	0.0114234	0.00314324	0.000834824	0.00845833	0.00895141	0.0195407	0.0411175	0.00302332	0.00442579	0.00526652	0.00277264	0.00716183	0.00421068	0.000621645	0.00378326	0.00107296	0.000722195	0.00230838	0.000368087	0.00586008	0.00318076	0.00243292	0.00254694	0.00090864	0.0010491	0.000513941	0.000443971	0.00175216	0.00236477	0.00259291	0.000786895
Bacteria	__Firmicutes	__Clostridia	__Clostridiales	__Clostridiaceae	__	__Oceanirhabdus sediminicola	0.000284515	0.000196708	5.63825e-05	0	0	0	0	0	0	0	0	0	0	0	0	0	0	0	0	0	0	0	0.00016094	0	0	0	0	0	0	0	0	0	0	0	0.000165207	0.00010491	0	0	6.04193e-05	0	0	0
Bacteria	__Firmicutes	__Clostridia	__Clostridiales	__Clostridiaceae	__Clostridium	__Clostridium disporicum	0.00149371	6.55695e-05	0.000789355	0	0	0	0	0	0	0	0.00179168	0.000101092	0.000748391	0	0.000451111	0.0015528	0	0	0	0	0	0.000462107	0	7.38716e-05	0.000791184	0.000641231	0.00107296	0.000320976	0	0.00055213	0	0	6.9512e-05	7.27696e-05	0	0	6.42426e-05	0	0.00386684	0.000295596	0.00194468	0.000143072
Bacteria	__Firmicutes	__Clostridia	__Clostridiales	__Clostridiaceae	__Lutispora	__Lutispora thermophila	0	0	0	0	0	0	0	0	0	0.000956023	0	0	0	0	0	9.13409e-05	0	0.000165796	0	0	0	9.24214e-05	0	0	0	0	0	0	0	0	0	0	0.000278048	0	8.26037e-05	0	0	0	0	0	0	0
Bacteria	__Firmicutes	__Clostridia	__Clostridiales	__Clostridiaceae	__Tindallia	__Tindallia texcoconensis	0.000853546	0.000393417	5.63825e-05	0	0	0	0.000102438	0	6.98763e-05	0	0	0	0	0	0	0	0	0	0	0	0	0	0	0	0	0	0	0	0	0	0	0	0	0	0	0	0	0	0	0	0	0
Bacteria	__Firmicutes	__Clostridia	__Clostridiales	__Clostridiales Family XIII. Incertae Sedis	__	__[Eubacterium] infirmum	0.00248951	6.55695e-05	0.000112765	0	0	0.00022686	0.000921942	0	0.000139753	0.000367701	0	0.000202184	0	0	0.000225555	0.000730727	0.000220799	0	0.000143968	7.63068e-05	0	0	0	7.38716e-05	0.000395592	0.000897724	0.000126231	0	0.00147973	9.20217e-05	0	0.000232739	0	0	0	0	0	0.000355177	0.00229593	0.000591191	0.00417747	0.000286144
Bacteria	__Firmicutes	__Clostridia	__Clostridiales	__Clostridiales Family XIII. Incertae Sedis	__	__[Eubacterium] sulci	0.000355644	0.000131139	5.63825e-05	0	6.19464e-05	7.56201e-05	0	0	0	0.00294161	0	0.000303275	0	5.96303e-05	0.000112778	0.000182682	0.000441599	0.000331592	0.000287936	0.00022892	0	9.24214e-05	0	0	0	0.000512985	0.000757384	0	0.000473513	0	9.01551e-05	0	0	0	0	0.00020982	0	8.87942e-05	0.000302097	0.000492659	0.000648228	7.15359e-05
Bacteria	__Firmicutes	__Clostridia	__Clostridiales	__Clostridiales Family XIII. Incertae Sedis	__Anaerovorax	__Anaerovorax odorimutans	0	0.000131139	0.001917	0.00141417	0.00204423	7.56201e-05	0.00051219	0	0	0.00227975	0.000407199	0.000202184	0.000748391	0.00149076	0.000225555	0.000365364	0.0001104	0	0.00122373	0.000381534	0.000718162	0.000277264	0.00048282	0.00147743	0.000508618	0.00141071	0.000252461	0	0.000828648	0.000276065	0.00207357	0.00287044	0.0011817	0.000946005	0.00090864	0.00188838	6.42426e-05	0.000532765	0.00138964	0.000591191	0.00115241	0.000786895
Bacteria	__Firmicutes	__Clostridia	__Clostridiales	__Eubacteriaceae	__Alkalibacter	__Alkalibacter saccharofermentans	0.00483676	0.000852403	5.63825e-05	6.14855e-05	0	0.00022686	0.000717066	0	0	0.000220621	0.000488639	0.000606551	0	0.000178891	0.000338333	0.000548045	0.000441599	0.000248694	7.19839e-05	0	7.97957e-05	0	0.00024141	0	0	6.41231e-05	6.31154e-05	8.02439e-05	5.91891e-05	0.000184043	9.01551e-05	0	0.000208536	0.000291078	0.00115645	0.000314729	0	0	0	0	0	0
Bacteria	__Firmicutes	__Clostridia	__Clostridiales	__Eubacteriaceae	__Alkalibaculum	__Alkalibaculum bacchi	0	0.000458986	0.000169147	0.000184456	6.19464e-05	0.00022686	0	0	0	0.000220621	0.00024432	0.000404367	0.000149678	5.96303e-05	0	0.000182682	0.000551998	0	0.000503887	0.000152614	0.000638366	9.24214e-05	0.00136799	0.00184679	0	0	0	0	0.000177567	0	0.00036062	0.000543057	0.00166829	0.000363848	0	0	0	0	0	0	0	0
Bacteria	__Firmicutes	__Clostridia	__Clostridiales	__Eubacteriaceae	__Eubacterium	__Eubacterium coprostanoligenes	0.00312967	0.0182939	0	0.000799311	0.00117698	0.000604961	0.00399508	0.000838504	0.000419258	0	0.0214187	0.0126365	0.000149678	0.00190817	0.00868388	9.13409e-05	0.000662398	0.00588577	0.00676648	0.000381534	0.000398979	0	0	7.38716e-05	0.00152585	0.00115422	0.000694269	0.000561708	0.000236756	0.00119628	9.01551e-05	7.75795e-05	0.000834144	0.000145539	0	0.00010491	0	0.00168709	0.00290013	0.0065031	0.00460962	0.0065813
Bacteria	__Firmicutes	__Clostridia	__Clostridiales	__Eubacteriaceae	__Eubacterium	__Eubacterium ruminantium	0	0	0.0396933	0.0946877	6.19464e-05	7.56201e-05	0.000102438	0	0	0	8.14399e-05	0	0.0140698	0.0257007	0	0	0	0	0.0495249	0.0247997	0	0	0	0	0.000791184	0.0119269	0	0	0.00230838	0.00055213	0	0	0	0.000218309	0	0	0	0	0	0	0	0.000286144
Bacteria	__Firmicutes	__Clostridia	__Clostridiales	__Eubacteriaceae	__Eubacterium	__Eubacterium ventriosum	0	0.000590125	5.63825e-05	0.000245942	0.00235396	0	0	0	0	7.35402e-05	0.00154736	0.000101092	0.000299356	0.000178891	0.000225555	0	0	8.28981e-05	0.000791823	0.000991988	0.0018353	0.000739372	0.00024141	0.000369358	0	0	0	0.000160488	0.000473513	0.000184043	0.00153264	0.00155159	0.00034756	0.000363848	0	0.00010491	0	0	0	0	0	0
Bacteria	__Firmicutes	__Clostridia	__Clostridiales	__Eubacteriaceae	__Eubacterium	__Eubacterium xylanophilum	0.000569031	0.000458986	0.000845737	0.00258239	0.00303537	0.0202662	0.0104487	0.00595338	0.00628887	7.35402e-05	0.002036	0.00111201	0.0034426	0.0019678	0.00462389	0.00657654	0.00839037	0.00580287	0.00345523	0.00267074	0.00335142	0.000924214	0.00056329	0.00162518	0	0.000128246	0.003282	0.00577756	0	0.000828195	0.0113595	0.0104732	0.00159878	0.00123708	0	0	0.00109212	0.00399574	6.04193e-05	0.00206917	0	0.00228915
Bacteria	__Firmicutes	__Clostridia	__Clostridiales	__Lachnospiraceae	__	__Acetatifactor muris	0.00213386	0.00229493	0.000507442	0.000737826	0.003469	0.0003781	0.000102438	0.00972665	0.00230592	0.136491	0.000651519	0.000101092	0.0013471	0.000477042	0.0239089	0.00895141	0.0757342	0.0507336	7.19839e-05	0.000305227	0.000478774	9.24214e-05	0	0.00125582	0.00090421	0.00282142	0.0112977	0.00826513	0.00692513	0.00368087	0.000631085	0.00108611	0.000903656	0	0.00198249	0.00010491	0.00025697	0.003019	0.000483354	0.00325155	0.00345722	0.00271836
Bacteria	__Firmicutes	__Clostridia	__Clostridiales	__Lachnospiraceae	__	__Eisenbergiella tayi	0	0	0	6.14855e-05	0.000185839	7.56201e-05	0.000102438	8.38504e-05	0.000139753	0.000367701	0	0	0.000149678	0.000119261	0.000112778	0	0.000220799	0	0.000143968	0.000152614	0	0	0	7.38716e-05	0.000113026	0	0.000378692	0.000320976	0.000118378	0	0.000270465	7.75795e-05	0	7.27696e-05	0	0	6.42426e-05	0.000177588	6.04193e-05	0.00128091	0	0.000429215
Bacteria	__Firmicutes	__Clostridia	__Clostridiales	__Lachnospiraceae	__	__Fusicatenibacter saccharivorans	0	0	0	0	0	0	0	0	0	0	0	0	0	0	0	0	0	0	0	0	0	0.0202403	0	0.0137401	0	0	0	0	0	0	0	0	0	0	0	0.00807805	0	0	0	0	0	0
Bacteria	__Firmicutes	__Clostridia	__Clostridiales	__Lachnospiraceae	__	__Lachnoclostridium phytofermentans	0	0	0	0	0	0	0	0	0	0	0	0	0	0	0	0	0	0	0	0	7.97957e-05	0.0106285	0	0	0	0	0	0	0	0	0	0	0	0	0	0	0	0	0	0	0	0
Bacteria	__Firmicutes	__Clostridia	__Clostridiales	__Lachnospiraceae	__	__Murimonas intestini	0.00362757	6.55695e-05	0	0.000307427	0	0.00022686	0.000921942	0.000167701	0.000279505	0.000367701	8.14399e-05	0.000606551	0.000598713	0	0.000563889	0.000182682	0.000220799	0.000248694	0.00511086	0.00175506	0.000239387	0.00138632	0.00048282	0.00177292	0.00220401	0.000769477	0.001641	0.000481464	0.00153892	0.00055213	0.019744	0.00737005	6.9512e-05	0.00152816	8.26037e-05	0.00136383	0.000449698	0.000532765	0.000664612	0.00206917	0.000504177	0.000643823
Bacteria	__Firmicutes	__Clostridia	__Clostridiales	__Lachnospiraceae	__	__Stomatobaculum longum	0	0	0	0	6.19464e-05	0	0	0	0	0	0	0	0	0	0	9.13409e-05	0	0	0.000359919	0	0	0	0	0	0	0	0	0	0.000177567	9.20217e-05	0	7.75795e-05	0	0	0.00148687	0	0.00025697	8.87942e-05	0	0	0	7.15359e-05
Bacteria	__Firmicutes	__Clostridia	__Clostridiales	__Lachnospiraceae	__	__Tyzzerella nexilis	0	0	0.00163509	0	0.000433624	0	0	0	0	0	0	0.000202184	0	0.000834824	0	0	0	0	0.00129571	0.000991988	0	9.24214e-05	0.00048282	0.000738716	5.65131e-05	0.000577108	0	0	0.000236756	0	0.00054093	0.00131885	0.000417072	0.000145539	0	0.000419639	0	0	0.000543774	0	0.000648228	0.000214608
Bacteria	__Firmicutes	__Clostridia	__Clostridiales	__Lachnospiraceae	__	__[Clostridium] aerotolerans	0.000284515	6.55695e-05	0.00135318	0.00731677	0.00198228	0.0026467	0.0110633	0	0	0.00382409	0.00024432	0	0.013022	0.0129994	0.00203	0.000274023	0.000220799	0	0.00129571	0.00160244	0.00430897	0.000739372	0.0474773	0.0044323	0.000395592	0.00173132	0.00568038	0.00192585	0.00112459	0.00680961	0.00243419	0.00100853	0.0130683	0.00778635	0.0044606	0.0914813	0.00147758	0.00621559	0.00108755	0.000886787	0	0.00350526
Bacteria	__Firmicutes	__Clostridia	__Clostridiales	__Lachnospiraceae	__	__[Clostridium] aldenense	0	0.00104911	0.00484889	0.0111289	0.0050796	0	0	8.38504e-05	0	0.00242683	0.00024432	0.000101092	0.00464002	0.00506857	0.00203	0.000639386	0	0.000580287	0.00201555	0.000457841	0.00414938	9.24214e-05	8.04699e-05	0.00044323	0.00152585	0.00121834	0.00334511	0.00256781	0.00343297	0.00055213	0.00108186	0.00116369	0.000834144	7.27696e-05	0.0023129	0.00272765	0.00224849	0.00381815	0.000241677	0.00187211	0.000864304	0.000929966
Bacteria	__Firmicutes	__Clostridia	__Clostridiales	__Lachnospiraceae	__	__[Clostridium] amygdalinum	0	0	0.000112765	6.14855e-05	6.19464e-05	0	0.000102438	8.38504e-05	6.98763e-05	0.000441241	0.00016288	0.000101092	0	0	0.000225555	0.000182682	0.0001104	0	0	0.000152614	7.97957e-05	0	0	0	0.000169539	0.000320616	0.000315577	0.00040122	0.000710269	0	0	0	0	0	0.000247811	0.00010491	0	0	0.000543774	9.85319e-05	0.000144051	0.000214608
Bacteria	__Firmicutes	__Clostridia	__Clostridiales	__Lachnospiraceae	__	__[Clostridium] asparagiforme	0.00440999	0.00334404	0.00135318	0.000122971	0.010345	0.00370538	0.00184388	0	0	0.00286807	8.14399e-05	0.000202184	0	0	0.0398105	0.060559	0.00309119	0.0983172	0.00871005	0.00847005	0	0	0	0	0.00107375	0.00519397	0.0266347	0.0223078	0.0059781	0.0387411	9.01551e-05	0.000155159	0.000278048	0.00276525	0	0	0	0	0.00090629	0.0413834	0.000720254	0.0261821
Bacteria	__Firmicutes	__Clostridia	__Clostridiales	__Lachnospiraceae	__	__[Clostridium] celerecrescens	0	0	0	0.000122971	6.19464e-05	0	0.000102438	0	0	0	0.00154736	0.0024262	0	0.000178891	0	0	0.000220799	0	7.19839e-05	0	0	0	0	0	0	0	0	0	0.000236756	9.20217e-05	9.01551e-05	0	0	0	0	0	0	8.87942e-05	0	0	0	0
Bacteria	__Firmicutes	__Clostridia	__Clostridiales	__Lachnospiraceae	__	__[Clostridium] clostridioforme	0.000142258	6.55695e-05	0.00045106	0.000368913	0.00117698	0	0.000102438	0	0	0.000588322	8.14399e-05	0.000101092	0.000748391	0.00155039	0.000112778	9.13409e-05	0.0001104	0.000414491	0.000791823	0.000305227	0.000398979	9.24214e-05	0.00128752	0.00044323	0.000508618	0.000512985	0.000378692	0.000561708	0.000710269	0.000368087	0.00108186	0.000232739	0	0.000873235	0.000578226	0.00493076	0.000513941	0.000976736	0.000604193	0.00118238	0.000648228	0.000572287
Bacteria	__Firmicutes	__Clostridia	__Clostridiales	__Lachnospiraceae	__	__[Clostridium] colinum	0	0	0	0	0	0	0	0	0	0	0	0	0	0	0	0	0	0	0	0	0.000319183	0.00443623	8.04699e-05	0.000812588	0	0	0	0	0	0	0	0	0.000278048	0.000436618	0.00413018	0.000629459	0	0	0	0	0	0
Bacteria	__Firmicutes	__Clostridia	__Clostridiales	__Lachnospiraceae	__	__[Clostridium] fimetarium	0	0	5.63825e-05	0.000122971	0	0	0	0	0	0	0.00016288	0.000202184	0	0	0	0	0	0	0.000215952	0	0	0	0	0	0	0	0	0	0	0	0	0	0	0	0	0	0	0	0	0	0	0
Bacteria	__Firmicutes	__Clostridia	__Clostridiales	__Lachnospiraceae	__	__[Clostridium] hylemonae	7.11288e-05	0	5.63825e-05	0	0	0.0003781	0.00112682	0	0	0.000808942	0.00024432	0.000303275	0	0.000119261	0.000112778	0.00109609	0.00264959	0.000414491	0	7.63068e-05	7.97957e-05	0	8.04699e-05	0.000221615	0.000621645	0.000769477	0	0	0.000118378	9.20217e-05	0	7.75795e-05	0.00034756	0	0	0.00020982	0.000128485	0	0.00211468	0.000295596	0.00216076	0.000143072
Bacteria	__Firmicutes	__Clostridia	__Clostridiales	__Lachnospiraceae	__	__[Clostridium] indolis	0.000213386	0.000131139	0.000169147	0.000430398	0.0217432	0	0.00051219	0	0	7.35402e-05	0	0	0.000748391	0.000119261	0.00789444	0.0226525	0.000220799	0.00770952	0.00172761	0.0011446	0.000718162	0	0.00120705	0.000221615	0.00695112	0.00795127	0.00126231	0.000160488	0.000710269	9.20217e-05	0.00225388	0.00224981	6.9512e-05	0.000145539	8.26037e-05	0.000419639	0.00025697	0.000621559	0.000422935	0.000886787	0.000864304	0.000214608
Bacteria	__Firmicutes	__Clostridia	__Clostridiales	__Lachnospiraceae	__	__[Clostridium] jejuense	7.11288e-05	0	0	0	0.000185839	0.00105868	0	0.00486332	0.00307456	0.0597882	0	0	0	0	0.000112778	0.004019	0	0.02031	0	0	0	0	0.00024141	0.00206841	0	0	0	0	0	0	0	0.00193949	6.9512e-05	0	0	0	0.0165103	0.000266383	0	0	0	0
Bacteria	__Firmicutes	__Clostridia	__Clostridiales	__Lachnospiraceae	__	__[Clostridium] lactatifermentans	0.00583256	0.000786834	0.00067659	0.000122971	0.000867249	0.00105868	0.00204876	0.00150931	0.000838516	0.00507428	8.14399e-05	0	0.000449035	0.000894454	0.00191722	0.00712459	0.00563038	0.00414491	0.000431903	7.63068e-05	0.000718162	0.000184843	0	0.000960331	0.00661204	0.00461686	0.0041025	0.00264805	0.00562297	0.00202448	9.01551e-05	0.000387898	0.000278048	0.000363848	0.00107385	0.000839278	0.00231273	0.00133191	0.00960667	0.00532072	0.00835494	0.00507905
Bacteria	__Firmicutes	__Clostridia	__Clostridiales	__Lachnospiraceae	__	__[Clostridium] lavalense	0.0103137	0.00557341	0.00067659	0.00215199	6.19464e-05	0.0828796	0.0934235	0.509978	0.49724	0.000220621	0.000407199	0.00404367	0.00508906	0	0.184279	0.103033	0.0619342	0.0666501	0.00165563	0.000763068	0.0419726	0.00064695	0.00498914	0.00184679	0.000169539	0.00109009	0.056362	0.114669	0.000887837	0.0537407	0.0194735	0.0215671	0.0699986	0.00109154	0	0.00010491	0.0486959	0.06038	0.00296055	0.220317	0.0138289	0.0396309
Bacteria	__Firmicutes	__Clostridia	__Clostridiales	__Lachnospiraceae	__	__[Clostridium] oroticum	0.00241838	0.000131139	5.63825e-05	0.000307427	0.000247785	0.00824259	0.00153657	0	0	0.000367701	0	0	0	0	0.00214278	0.00264889	0	0	0	0	0	0	0	0	0.00090421	0.000769477	0	0	0.000355135	0	0	0.000155159	0	0	8.26037e-05	0	0	0	0.00108755	0.000394128	0.00144051	0.000357679
Bacteria	__Firmicutes	__Clostridia	__Clostridiales	__Lachnospiraceae	__	__[Clostridium] polysaccharolyticum	0	0	0	0	0	0	0	0	0	0	0	0	0	0	0	0	0	0	0	0	0	0	0	0.000517101	0	0	0	0	0	0	0	0	0	0	0.00363456	0.0211918	0	0	0	0	0	0
Bacteria	__Firmicutes	__Clostridia	__Clostridiales	__Lachnospiraceae	__	__[Clostridium] populeti	0.000284515	6.55695e-05	5.63825e-05	6.14855e-05	0	0	0	0	0.000209629	0	0	0	0.000299356	0.000178891	0	0.000274023	0	0	0.000431903	0.00022892	0	0	0	0	0	0	6.31154e-05	0	5.91891e-05	0	0.00036062	0.000620636	0	0	0	0	0	8.87942e-05	6.04193e-05	0	0	0.000214608
Bacteria	__Firmicutes	__Clostridia	__Clostridiales	__Lachnospiraceae	__	__[Clostridium] saccharolyticum	0.00448112	0.00275392	0.00090212	0.00614855	0.011522	0.00105868	0.000921942	0.00209626	0.000838516	0.0105163	0.00977278	0.020926	0.00898069	0.00405486	0.000789444	0	0	8.28981e-05	0.0156205	0.00396795	0.0312001	0.00434381	0.0666291	0.0133708	0.0135066	0.0253928	0.0477152	0.026962	0.0370524	0.0359805	0.042463	0.0252133	0.0212012	0.0179741	0.0576574	0.00702896	0.00167031	0.00710353	0.0738324	0.0348803	0.0555315	0.0198154
Bacteria	__Firmicutes	__Clostridia	__Clostridiales	__Lachnospiraceae	__	__[Clostridium] scindens	0	0	5.63825e-05	0	0	0	0	0	0	0.000220621	0	0.000101092	0	0	0	0	0	0	0	0	0	0	0	0	0.00135632	0.00205194	0.00132542	8.02439e-05	0.000887837	0.00193246	0	0	0.000208536	0	0	0.00010491	0.00308364	8.87942e-05	0.000785451	0.00118238	7.20254e-05	0.00121611
Bacteria	__Firmicutes	__Clostridia	__Clostridiales	__Lachnospiraceae	__	__[Clostridium] xylanolyticum	0.000284515	6.55695e-05	0.000732972	0.00104525	0.000929195	0.000529341	0.00501946	0.000167701	0	0.000220621	0	0	0.00239485	0.00262373	0	0	0	0	0.000143968	0.000305227	7.97957e-05	0.000462107	0.00016094	0.000590973	0.000113026	0.000384739	0.00258773	0.000802439	0.000769458	0.00202448	0.00054093	0.000155159	0.00284999	0.000363848	0.0210639	0	0.000706668	0.00213106	0.000483354	0	0.000216076	0.000858431
Bacteria	__Firmicutes	__Clostridia	__Clostridiales	__Lachnospiraceae	__	__[Clostridium] xylanovorans	0	0	0.000620207	0.000122971	0.0112742	0	0	0	0	0	0	0	0.000449035	0	0	0	0	0	0.00100777	0.00022892	7.97957e-05	0	0	0	0	6.41231e-05	6.31154e-05	8.02439e-05	0.000295946	9.20217e-05	0	0.000232739	6.9512e-05	0	0	0	6.42426e-05	0	0	9.85319e-05	0	0.000286144
Bacteria	__Firmicutes	__Clostridia	__Clostridiales	__Lachnospiraceae	__Anaerosporobacter	__Anaerosporobacter mobilis	0	0	0	0	0	0	0	0	0	0	0	0	0.000149678	0	0	0	0.000220799	0	0	7.63068e-05	7.97957e-05	0	0	0	5.65131e-05	0	0	0	0	0	0	0	0	0	0	0	0	0	0	0	7.20254e-05	0
Bacteria	__Firmicutes	__Clostridia	__Clostridiales	__Lachnospiraceae	__Anaerostipes	__Anaerostipes caccae	0	0	0	0	0	0	0	0	0	0	0	0	0	0	0	0	0	0	0	0	0	0	0	0	0	0	0	0	0	0	0	0	0.00486584	0	0	0	0	0	0	0	0	0
Bacteria	__Firmicutes	__Clostridia	__Clostridiales	__Lachnospiraceae	__Anaerostipes	__Anaerostipes hadrus	0	0	0	0	0	0.00022686	0.000307314	0.000670803	0.000419258	0	0	0	0	0	0	0	0	0	0	0	0	0	0	0	0	0	0	0.000320976	0	0.000276065	0	0	0	0	0	0	0	8.87942e-05	6.04193e-05	0.000394128	7.20254e-05	0
Bacteria	__Firmicutes	__Clostridia	__Clostridiales	__Lachnospiraceae	__Blautia	__Blautia glucerasea	0.00448112	0	0.00146594	6.14855e-05	0.000371678	0.000453721	0.000409752	0	6.98763e-05	0	0.00195456	0	0.000149678	0	0	0	0.00187679	0	0	0	0.00279285	0.00175601	0.00426491	0.00524488	0.000282566	0	0	0	0.000118378	0	0	0	0	0	0.00198249	0.00178347	6.42426e-05	0	0.00151048	0.000197064	0.00122443	0
Bacteria	__Firmicutes	__Clostridia	__Clostridiales	__Lachnospiraceae	__Blautia	__Blautia producta	0	0	0	0	0	0	0	0	0	0	0	0	0	0	0	0	0	0	0	0	0	0	0	0	0.000169539	6.41231e-05	0	0	0	0	0	0	0	0	0	0	0	8.87942e-05	0	0.000197064	0.000288101	0.000143072
Bacteria	__Firmicutes	__Clostridia	__Clostridiales	__Lachnospiraceae	__Blautia	__[Ruminococcus] gnavus	0	0	0	0	6.19464e-05	0	0	0	0	0	0	0.000101092	0	5.96303e-05	0	0	0.000331199	0	7.19839e-05	7.63068e-05	0.000398979	0.000739372	0	0.000147743	0.000508618	0.000448862	0.000126231	0.000240732	0.000591891	0.000184043	9.01551e-05	0	0.000139024	0.000436618	0.000660829	0.0010491	0.000128485	0.000177588	0.000362516	0.00118238	0.000648228	0.000214608
Bacteria	__Firmicutes	__Clostridia	__Clostridiales	__Lachnospiraceae	__Butyrivibrio	__Butyrivibrio proteoclasticus	0	0	0.00090212	6.14855e-05	0	0	0	0	6.98763e-05	0	0	0	0	0	0	0	0	0	0.000791823	0.00022892	0	0	0	0	0.000395592	0.000705354	0.000441808	8.02439e-05	0.000355135	0.000460109	0.00117202	0.000387898	0	0	0	0	0.000449698	0	6.04193e-05	0.00128091	0.000144051	0.000643823
Bacteria	__Firmicutes	__Clostridia	__Clostridiales	__Lachnospiraceae	__Coprococcus	__Coprococcus comes	0.000426773	6.55695e-05	0	0	0	0	0	0	0	0	0	0	0	0	0	0	0	0	0	0	0	0	0	0	0	0	0	0	0	0	0	0	0	0	0	0	0	0	0	0	0	0
Bacteria	__Firmicutes	__Clostridia	__Clostridiales	__Lachnospiraceae	__Coprococcus	__Coprococcus eutactus	0.078953	0.0303587	0	0	0	0	0	0	0	0	0.00187312	0.0192074	0	0	0	9.13409e-05	0	0	0	0	0.00231408	0.000831793	0	0.0119672	0	0	0	0	0	0	0	0	0.00264146	0	0	0.0010491	0	0	0	0	0	0
Bacteria	__Firmicutes	__Clostridia	__Clostridiales	__Lachnospiraceae	__Dorea	__Dorea longicatena	0	0	0	0	0	0	0.000102438	0	0	0	0	0	0.000149678	0	0.000112778	0	0	0.000331592	0	0	0	0	0	0	0	0	0.000126231	0	0	0	0	0	6.9512e-05	0	0	0.00010491	0	0	0	9.85319e-05	0	7.15359e-05
Bacteria	__Firmicutes	__Clostridia	__Clostridiales	__Lachnospiraceae	__Roseburia	__Roseburia faecis	0.000284515	0	0	0	0	0	0	0	0.000209629	0.00117664	8.14399e-05	0	0	0	0	0	0	0	7.19839e-05	7.63068e-05	0	0	0	0	0	0.000192369	0	0.000561708	0.000295946	0	0	0	0	0	0	0	0	0	0	9.85319e-05	0	7.15359e-05
Bacteria	__Firmicutes	__Clostridia	__Clostridiales	__Lachnospiraceae	__Roseburia	__Roseburia hominis	0	0	0	0.000184456	0	0	0	0	0	0	0	0	0.000748391	0	0.000112778	9.13409e-05	0	0	0	0	0	0	0	0	5.65131e-05	0.00121834	0.000189346	0.000160488	0.0027227	0.00055213	9.01551e-05	0	0	0	0	0	0.00134909	0.000976736	0.00435019	0.00374421	0.0135408	0.00121611
Bacteria	__Firmicutes	__Clostridia	__Clostridiales	__Lachnospiraceae	__Roseburia	__Roseburia intestinalis	0.000213386	0.00557341	0.018719	0.00553369	0	0	0	0	0	0	0	0.000303275	0.0315821	0.00244484	0.001015	0.00127877	0.000993597	0	0.00194356	0.000152614	0.0094159	9.24214e-05	0	0.000147743	0	0	0.000568038	0.000561708	0	0.000368087	0	0	0.0017378	0.000291078	0	0	0.000128485	0.000976736	0	0	0	0.000214608
Bacteria	__Firmicutes	__Clostridia	__Clostridiales	__Lachnospiraceae	__Syntrophococcus	__Syntrophococcus sucromutans	0	0	0	0	0	0	0	0	0	0	0	0	0	0	0	0	0	0	0.000215952	0	0	0	0	0	5.65131e-05	0	6.31154e-05	8.02439e-05	0	9.20217e-05	0	0	0	0	0	0	0	0	0	0.000197064	0	7.15359e-05
Bacteria	__Firmicutes	__Clostridia	__Clostridiales	__Oscillospiraceae	__Oscillibacter	__Oscillibacter ruminantium	0.0145103	0.00734378	0.0054691	0.00608706	0.015053	0.00514217	0.0122926	0.00486332	0.00559011	0.0102956	0.0024432	0.00677315	0.0140698	0.00155039	0.00552611	0.0111436	0.010488	0.0106939	0.00928592	0.00412056	0.0433291	0.00767098	0.0177839	0.0444707	0.00175191	0.00737416	0.0106665	0.0119563	0.0111867	0.00726972	0.0318247	0.023429	0.00806339	0.011061	0.0218074	0.0200378	0.0034691	0.00941218	0.00114797	0.0177357	0.00302506	0.00450676
Bacteria	__Firmicutes	__Clostridia	__Clostridiales	__Oscillospiraceae	__Oscillibacter	__Oscillibacter valericigenes	0.00440999	0.00288506	0.0012968	0.00344319	0.00439819	0.00657895	0.0043024	0.00184471	0.0011879	0.00764818	0.0024432	0.00192074	0.0115252	0.00262373	0.00372166	0.00383632	0.00264959	0.00563707	0.0084941	0.00236551	0.0092563	0.00415896	0.00917357	0.00893846	0.000395592	0.00179545	0.00372381	0.00296903	0.00396567	0.00496917	0.0190227	0.00558573	0.00243292	0.00116431	0.00817776	0.0115401	0.00141334	0.00515006	0.00277929	0.00945906	0.00208874	0.00193147
Bacteria	__Firmicutes	__Clostridia	__Clostridiales	__Peptococcaceae	__	__Desulfitispora alkaliphila	0	0	0	0	0.000123893	0	0	0	0	0	0	0	0.000149678	0	0	0	0	0	0.000287936	0.000152614	0	0	0	0	0.000282566	0.000384739	0.00201969	0.000722195	0.00183486	0.00101224	0.000270465	0.000155159	0	0	0	0	0.000192728	0.000177588	0	9.85319e-05	7.20254e-05	0.00107304
Bacteria	__Firmicutes	__Clostridia	__Clostridiales	__Peptococcaceae	__Desulfitobacterium	__Desulfitobacterium metallireducens	0	0	0.000789355	0.00209051	0.00365483	0.000604961	0.000204876	0.000670803	6.98763e-05	0	0.000407199	0.000303275	0.00104775	0.000536673	0.000676666	0.00511509	0.0001104	0.00174086	0.000791823	0.000763068	0.00167571	0.000369686	0.00104611	0.0049494	0	0	0.00366069	0.00288878	0.00100621	0.00193246	0.00324558	0.00131885	0.000625608	0.000800466	0.000165207	0.000629459	0.000513941	0.000976736	0	0.000689723	0	0.000572287
Bacteria	__Firmicutes	__Clostridia	__Clostridiales	__Peptococcaceae	__Desulfonispora	__Desulfonispora thiosulfatigenes	7.11288e-05	0	0.000169147	0	0	7.56201e-05	0	0.000251551	0.000349382	0	0.00342047	0.00181965	0	5.96303e-05	0.0287583	0.00182682	0.00342239	0.00240405	0	0	0.000478774	0.00110906	0.00120705	0.00480165	0	0	0	0	0	0	0.00036062	0	0.000764632	0.000436618	0.00545184	0.000734368	0	0	0.00942541	0	0.00489772	0
Bacteria	__Firmicutes	__Clostridia	__Clostridiales	__Peptococcaceae	__Desulfosporosinus	__Desulfosporosinus auripigmenti	0	0	0.000112765	6.14855e-05	0.000185839	0	0	0	0	0	0	0	0	0.000119261	0	0	0	0	0	0.000152614	0	0	0	0	0	0.000128246	0.000126231	0	0	0.000184043	0.000270465	0.000155159	6.9512e-05	0	0	0.000314729	0	0	0	0	0	0.000143072
Bacteria	__Firmicutes	__Clostridia	__Clostridiales	__Peptococcaceae	__Desulfotomaculum	__Desulfotomaculum halophilum	0	0.00104911	0.00360848	0.0012912	0.00216812	0.0026467	0.00450727	0.00293476	0.00279505	0.0014708	0.00692239	0.00828953	0.0095794	0.00202743	0.00135333	0.00337961	0.000662398	0.00298433	0.00727037	0.0033575	0.00686243	0.00582255	0.00177034	0.0124104	0.000847697	0.00185957	0.00252461	0.000882683	0.00254513	0.00395693	0.00414713	0.000930954	0.0011817	0.000727696	0	0	0.00186303	0.000266383	0.00290013	0.00118238	0.00216076	0.00429215
Bacteria	__Firmicutes	__Clostridia	__Clostridiales	__Peptococcaceae	__Desulfotomaculum	__Desulfotomaculum tongense	0	0	0.000507442	0.00067634	0.000743356	0	0	0	0	0	0	0	0	5.96303e-05	0	0	0	0	0.000143968	0.00022892	0	0	0	0	0	0	0	0	0	0	0.00036062	0.000232739	0	0	0	0	0	0	0	0	0	0
Bacteria	__Firmicutes	__Clostridia	__Clostridiales	__Peptococcaceae	__Desulfotomaculum	__Desulfotomaculum varum	0	0	0	0	0	0	0	8.38504e-05	6.98763e-05	0	0.00138448	0.00161747	0	0	0	0.000274023	0.0001104	0.000165796	0	0	0.000797957	9.24214e-05	0.00209222	0.000295486	0	0	0	0	0	0	0	0	0.00250243	0.00109154	0.000826037	0.000629459	0	0	0	0	0	0
Bacteria	__Firmicutes	__Clostridia	__Clostridiales	__Peptococcaceae	__Peptococcus	__Peptococcus niger	0.000213386	0.000262278	0.000563825	0	0.000929195	0.000756201	0.00153657	0.000670803	0.000209629	0	0.000407199	0.000202184	0.000149678	0.000298151	0.00124055	0.000274023	0.000662398	0.000414491	0	0	0.000398979	0.000277264	0.00032188	0.000664845	0	0	0	0	0	0	0	0	6.9512e-05	7.27696e-05	0.000991244	0.000734368	0	0	0	0	0	0
Bacteria	__Firmicutes	__Clostridia	__Clostridiales	__Ruminococcaceae	__	__Anaerobacterium chartisolvens	0.00640159	0.00695036	0.0372688	0.00116822	0.014991	0.00211736	0.00051219	0	0	0.000514782	0.0276896	0.00232511	0.00239485	0.00125224	0.0115033	0.00474973	0.149812	0.000911879	0.00107976	0.00495994	0.00909671	0.00277264	0.00732276	0.00206841	0.000169539	0.000897724	0.000378692	0.000240732	0.000295946	0.000184043	0.00108186	0.0106284	0.0272487	0.00247417	0.00264332	0.0118548	0.00102788	0.000177588	0.000483354	0.00206917	0.000648228	0.000858431
Bacteria	__Firmicutes	__Clostridia	__Clostridiales	__Ruminococcaceae	__	__Eubacterium siraeum	0.00924675	0.0135073	0.00964141	0.0038121	0.030044	0.0432547	0.0115755	0	0	0	0.0132747	0.0119288	0.00508906	0.0205725	0.0442089	0.0308732	0.0396335	0.00339882	0.00237547	0.000534147	0.0344718	0.00739372	0.0332341	0.0133708	0	0	0.00347135	0.0248756	0	0	0.00784349	0.00387898	0.0397609	0.0727696	0.00330415	0.011645	0.00192728	0.00204227	0	0.00719283	7.20254e-05	0
Bacteria	__Firmicutes	__Clostridia	__Clostridiales	__Ruminococcaceae	__	__Ruminiclostridium thermocellum	0.00440999	0.000393417	0.00654037	0.00541072	0.00724772	0.000453721	0.000921942	0	0.000279505	0.00014708	0.002036	0.00657097	0.00419099	0.00381634	0.00157889	0.00319693	0.00198719	0.00157506	0.00518284	0.00366272	0.00199489	0.000831793	0.00362115	0.00413681	0.000508618	0.00237256	0.00126231	0.000722195	0.00337378	0.00119628	0.00396682	0.00574088	0.00305853	0.00123708	0.00933421	0.0111204	0.000706668	0.000266383	0.00320222	0.00305449	0.00475367	0.0017884
Bacteria	__Firmicutes	__Clostridia	__Clostridiales	__Ruminococcaceae	__	__[Clostridium] aldrichii	0	0	0	0	0	0	0	0	0	0	0	0.000202184	0	0	0.000112778	9.13409e-05	0	0	0	0	0	0	0	0	0	0	6.31154e-05	0	0.000118378	0	0	0	0	0	0	0	0	0	0	0	0	0
Bacteria	__Firmicutes	__Clostridia	__Clostridiales	__Ruminococcaceae	__	__[Clostridium] alkalicellulosi	0	0	0	6.14855e-05	0	0	0	0	0	0	0.000570079	0.00202184	0	0.000238521	0.000225555	0.00301425	0	0.00165796	0	0	0.000877753	0.00175601	0.00337974	0.00236389	0	0	0	0	0	0	0	0	0.00215487	0.000218309	0	0	0	0	0	0	0	0
Bacteria	__Firmicutes	__Clostridia	__Clostridiales	__Ruminococcaceae	__	__[Clostridium] caenicola	0	0	0	0	0	0	0	0	0	0	0.00024432	0.000202184	0	0	0	0	0.000220799	8.28981e-05	0	0	0.000638366	0.000369686	0.000804699	0.00140356	0	0	0	0	0	0	0	0	6.9512e-05	0.000145539	0	0	0	0	0	0	0	0
Bacteria	__Firmicutes	__Clostridia	__Clostridiales	__Ruminococcaceae	__	__[Clostridium] cellobioparum	0.000284515	0.00786834	0.000169147	0.0046729	0	0.00438596	0.00778529	0	0	0.0168407	0.00969134	0.00101092	0.0205059	0.00954085	0.00146611	0.00365364	0.00739678	0.00223825	0	0	0.0134057	0.0280037	0.00378209	0.0121888	0	0	0	0	0	0	0	0	0.0184902	0.0304177	0	0	0	0	0.00936499	0.00512366	0.0200951	0
Bacteria	__Firmicutes	__Clostridia	__Clostridiales	__Ruminococcaceae	__	__[Clostridium] cellulolyticum	0.00305854	0.0230149	0.0360284	0.0169085	0.019575	0.0177707	0.0305265	0	0	7.35402e-05	0.00863262	0.00940154	0.0184104	0.00757305	0.000112778	9.13409e-05	0	0.00381331	0.0149007	0.017169	0.0108522	0.00194085	0.0366943	0.00672232	0.000113026	0.000769477	0.000126231	8.02439e-05	0.00301864	0.00285267	0.00919582	0.0261443	0.0614486	0.0357299	0.00693871	0.0157365	0.000835154	0	0.000362516	0.0148783	0.000648228	0.00364833
Bacteria	__Firmicutes	__Clostridia	__Clostridiales	__Ruminococcaceae	__	__[Clostridium] clariflavum	7.11288e-05	0.000262278	0.00462336	0.00147565	0.0158583	0	0.000204876	0	0	0	0	0.000202184	0.00449035	0.00178891	0	9.13409e-05	0	0	0.00244745	0.00366272	0.00295244	0.000277264	0.00072423	0.00214228	0	0.00160308	0.000126231	0.000481464	0.00118378	0.00055213	0.00252434	0.00186191	0.00180731	0	0	0.00115401	0	0	6.04193e-05	0.00236477	0.000144051	0.000643823
Bacteria	__Firmicutes	__Clostridia	__Clostridiales	__Ruminococcaceae	__	__[Clostridium] leptum	0.0128032	0.0032129	0.0318561	0.00313576	0.00960168	0.0003781	0.00276583	0.00293476	0.00447208	7.35402e-05	0.00838831	0.0150627	0.00449035	0.0317829	0.000225555	0.00127877	0.0013248	0.00182376	0.00871005	0.00808852	0.00287265	0.00203327	0.00370162	0.00480165	0.00209099	0.0016672	0.00119919	0.00152463	0.00301864	0.000644152	0.00676163	0.0192397	0.00271097	0.00232863	0.00173468	0.00807805	0.000706668	0.000710353	0.00259803	0.000886787	0.00230481	0.000500751
Bacteria	__Firmicutes	__Clostridia	__Clostridiales	__Ruminococcaceae	__	__[Clostridium] methylpentosum	0	0	0	6.14855e-05	0.000123893	0.0034029	0.00225364	0	0	0	0	0.000303275	0.000149678	5.96303e-05	0.000451111	0.000456704	0.0014352	0.00737793	0	0	0.000239387	0.000184843	0.00016094	0	0	6.41231e-05	0	0	0	0	9.01551e-05	7.75795e-05	6.9512e-05	0	0	0.00020982	0	0	0	0	7.20254e-05	0
Bacteria	__Firmicutes	__Clostridia	__Clostridiales	__Ruminococcaceae	__	__[Clostridium] papyrosolvens	0.000142258	6.55695e-05	0.0100925	0.00479587	0.0101592	0.0188294	0	0.0103136	0.00258542	0.0406677	8.14399e-05	0.00889608	0.0187098	5.96303e-05	0	0.00922543	0.0204239	0.000414491	0.000647855	0.0365509	0.00614427	0.0101664	0.00844934	0.0110807	0	0.00647643	0.00485988	0.00320976	0.0145605	0	0.0192932	0.0504267	0.000834144	0.00392956	0.0750867	0.106064	0.00610305	0.000443971	0.000664612	0.000591191	0	0.000214608
Bacteria	__Firmicutes	__Clostridia	__Clostridiales	__Ruminococcaceae	__	__[Clostridium] stercorarium	0	6.55695e-05	0.00405954	0.000245942	0.000371678	0	0	0	0	0	0.00333903	0.0049535	0.00119743	0.00769231	0	0	0	0	0.000359919	0	0.00622407	0.00582255	0.01883	0.000221615	0	0	0	0	0	0	0	0	6.9512e-05	0.0116431	8.26037e-05	0.00524549	0	0	0	0	0	0
Bacteria	__Firmicutes	__Clostridia	__Clostridiales	__Ruminococcaceae	__	__[Clostridium] straminisolvens	0.000355644	0.000196708	0	0	0	0	0	0	0	0	0	0.000303275	0	0	0.00180444	0.00456704	0.00309119	0.00124347	0	0	0.000239387	0	0	0.00236389	0	0	0	0	0	0	0	0	6.9512e-05	0	0.000247811	0	0.000899396	0.000266383	0	0	0	0
Bacteria	__Firmicutes	__Clostridia	__Clostridiales	__Ruminococcaceae	__	__[Clostridium] thermosuccinogenes	0.000284515	0.00354075	0	0	0	0	0	0.000251551	0.000209629	0	0	0	0	0	0	0	0	0	0	0	0	0	0	0	0	0	0	0	0	0	0.000450775	0.000310318	0	0	0	0	0	0	0	0	0	0
Bacteria	__Firmicutes	__Clostridia	__Clostridiales	__Ruminococcaceae	__	__[Clostridium] viride	0.00113806	0.00216379	0.00473613	0.00725529	0.00662826	0.00839383	0.00737554	0.00335402	0.00237579	0.00323577	0.00342047	0.00303275	0.0068852	0.00369708	0.00597722	0.0084947	0.00518878	0.00298433	0.00676648	0.00381534	0.00462815	0.00138632	0.00555243	0.00539263	0.00254309	0.00698942	0.00460742	0.00272829	0.00621486	0.00395693	0.00847458	0.00915438	0.00889754	0.00465726	0.00578226	0.00765841	0.00269819	0.00372936	0.0121443	0.00571485	0.0163498	0.00400601
Bacteria	__Firmicutes	__Clostridia	__Clostridiales	__Ruminococcaceae	__Acetanaerobacterium	__Acetanaerobacterium elongatum	0	0	0	0	0	0	0	0	0	0	0	0	0	0	0	0.000639386	0.0012144	8.28981e-05	0	0	0	0.000554529	0	0	0.00384289	0.00109009	0	0	0.000710269	9.20217e-05	0	0	0	0	0.000330415	0.00010491	0.00102788	0.000887942	0.00332306	0.000886787	0.00403342	0.000286144
Bacteria	__Firmicutes	__Clostridia	__Clostridiales	__Ruminococcaceae	__Acetivibrio	__Acetivibrio cellulolyticus	0	0.000196708	0.000112765	0	0	0	0	0	0	0	0.000325759	0	0	0.00119261	0	0	0	0	0.000791823	0.0022892	0	9.24214e-05	0.000804699	0	0	0	0	0	0	0	0.000721241	0.00162917	0.00104268	0.000509387	0	0	0	0	0	0	0	0
Bacteria	__Firmicutes	__Clostridia	__Clostridiales	__Ruminococcaceae	__Acetivibrio	__Acetivibrio ethanolgignens	0.000142258	0	0.000563825	0.000614855	0.000185839	0	0.00133169	0.000586953	0.000419258	0.00132372	0	0	0.000149678	0.000238521	0	9.13409e-05	0.000220799	0	0.000359919	7.63068e-05	7.97957e-05	0	8.04699e-05	0	0.00090421	0.000769477	6.31154e-05	0.000160488	0.000473513	0	0	0	0.000139024	0	0.000578226	0.00167856	0.00025697	8.87942e-05	0.000543774	0.000394128	0.000432152	7.15359e-05
Bacteria	__Firmicutes	__Clostridia	__Clostridiales	__Ruminococcaceae	__Anaerofilum	__Anaerofilum pentosovorans	0.00376983	0.000196708	5.63825e-05	6.14855e-05	0.000247785	0.00015124	0.00307314	0.000167701	0	7.35402e-05	0	0	0	0	0	0	0.000772798	0	0	0	7.97957e-05	9.24214e-05	0	0	0	6.41231e-05	0	0	0	0	9.01551e-05	0	0	0	8.26037e-05	0	0	0	0.000302097	9.85319e-05	0.000288101	0
Bacteria	__Firmicutes	__Clostridia	__Clostridiales	__Ruminococcaceae	__Anaerotruncus	__Anaerotruncus colihominis	0.00668611	0.00124582	0.000281912	0.000430398	0.000309732	0.0022686	0.000102438	8.38504e-05	6.98763e-05	0.00926607	0.000325759	0.0321472	0.000748391	0.000477042	0.000112778	0.000639386	0.000993597	0.000497389	0.000503887	0.000381534	0	0	0.00225316	0.00827362	0.000565131	0.00198782	0.000441808	0.000962927	0.0010654	9.20217e-05	0.000811396	0.000698216	0.0108439	0.00749527	0.000165207	0.0010491	0.000192728	8.87942e-05	0.00090629	0.000394128	0.000576203	7.15359e-05
Bacteria	__Firmicutes	__Clostridia	__Clostridiales	__Ruminococcaceae	__Ethanoligenens	__Ethanoligenens harbinense	0	0	0	0	0	0	0	8.38504e-05	0	0	8.14399e-05	0	0	0	0.000225555	0	0	8.28981e-05	0	0	0.000159591	0	0	0.000221615	0	0	0	0	0	0	0	0	0.000556096	0.000145539	0.000826037	0.00199329	0	0	0	0	0	0
Bacteria	__Firmicutes	__Clostridia	__Clostridiales	__Ruminococcaceae	__Faecalibacterium	__Faecalibacterium prausnitzii	0.00135145	0.000327847	0	0	0	0.000907441	0.000307314	0	0	7.35402e-05	0	0	0	5.96303e-05	0	0	0	0	0	0	0	0	0	0	0	0	0	0	0	0	0	0	6.9512e-05	0	0	0	0	0	0.000181258	0	0.000144051	0
Bacteria	__Firmicutes	__Clostridia	__Clostridiales	__Ruminococcaceae	__Gemmiger	__Gemmiger formicilis	0.0245394	0.000458986	0.000563825	0.000430398	0.000433624	0.00332728	0.12016	0	6.98763e-05	0.00169143	8.14399e-05	0	0.000149678	0.000357782	0	0	0.00198719	0.000414491	0.000143968	0.000152614	0	0	0	0	0.000169539	0.00128246	0.000631154	0.000160488	0.000769458	0.000184043	9.01551e-05	0.000620636	0	0	8.26037e-05	0.000734368	6.42426e-05	8.87942e-05	0.00404809	0.00108385	0.00547393	0.0010015
Bacteria	__Firmicutes	__Clostridia	__Clostridiales	__Ruminococcaceae	__Hydrogenoanaerobacterium	__Hydrogenoanaerobacterium saccharovorans	0.000213386	6.55695e-05	0	6.14855e-05	0.000433624	0.00030248	0.00051219	0.000167701	6.98763e-05	0.000441241	0.00024432	0.000404367	0.000149678	0	0	0.000182682	0	0.000580287	0.000575871	7.63068e-05	0.00135653	0.000462107	0.00185081	0.000369358	0.000339079	0.00230843	0.0008205	0.000722195	0.00147973	0.00055213	0.000631085	0.000465477	0.000764632	0.000873235	0.000991244	0.00629459	0.00109212	0.00168709	0.00120839	0.00157651	0.000864304	0.000286144
Bacteria	__Firmicutes	__Clostridia	__Clostridiales	__Ruminococcaceae	__Papillibacter	__Papillibacter cinnamivorans	0.0123053	0.00649138	0.00202977	0.00104525	0.00359289	0.0374319	0.0142389	8.38504e-05	0.000349382	0.00014708	0.00789967	0.00839062	0.00104775	0.000238521	0.00169167	0.004019	0.0125856	0.0178231	0.000503887	7.63068e-05	0.103415	0.115065	0.0694456	0.133412	0.000226053	0.00109009	0.000252461	0.000320976	5.91891e-05	0.000368087	0.00513884	0.00209465	0.0022939	0.00545772	0.00239551	0.0506714	0	8.87942e-05	0.000302097	0.00118238	7.20254e-05	0.000429215
Bacteria	__Firmicutes	__Clostridia	__Clostridiales	__Ruminococcaceae	__Ruminococcus	__Ruminococcus albus	0.01323	0.0311455	0.000620207	0.00608706	0.000185839	0	0	0	0	0.00014708	0.00228032	0.00849171	0.00508906	0.00166965	0	0.000365364	0.0210863	0	0.00763029	0.0022129	0.0161985	0.0204251	0.0173815	0.024747	0	0	0.000126231	0.00216659	0	0.000368087	0.0121709	0.00193949	0.00465731	0.000509387	0.0470841	0.0032522	0	0.000710353	0	0.00551779	0	0
Bacteria	__Firmicutes	__Clostridia	__Clostridiales	__Ruminococcaceae	__Ruminococcus	__Ruminococcus bromii	0.0078953	0.0241296	0.000958502	0.00122971	0.00229202	7.56201e-05	0.000102438	0	0	0	0.0105057	0.0334614	0.0034426	0.0045319	0.00169167	0.00748995	0	0.0201442	0.00993377	0.0101488	0.000718162	0.00462107	0.0136799	0.000369358	0	0	0	0	0	0.000368087	0.00018031	0.0131109	0.0117475	0.00633096	0.00925161	0.00744859	0	0	0.000664612	0	0.000288101	0.000572287
Bacteria	__Firmicutes	__Clostridia	__Clostridiales	__Ruminococcaceae	__Ruminococcus	__Ruminococcus callidus	0	0	0	0	0	0	0	0	0	0	0.00350191	0.00131419	0	0	0	0	0	0	0	0	0.000877753	0.00268022	8.04699e-05	7.38716e-05	0	0	0	0	0	0	0	0	0	0	0	0.000629459	0	0	0	0	0	0
Bacteria	__Firmicutes	__Clostridia	__Clostridiales	__Ruminococcaceae	__Ruminococcus	__Ruminococcus champanellensis	0.00241838	0.0162612	0.00343933	0.00239793	0.00402651	0	0.00051219	0	0	0	0.00382767	0.0119288	0.0124233	0.00560525	0	0	0	0.00107768	0.0121653	0.00549409	0.007421	0.0298521	0.00659854	0.023565	0.00113026	0.0033344	0.000631154	0.00040122	0.00307783	0.00119628	0.00865489	0.00830101	0.00069512	0.000363848	0.00115645	0	0.000835154	0.0031078	0.000966709	0.000295596	0.00093633	0.000858431
Bacteria	__Firmicutes	__Clostridia	__Clostridiales	__Ruminococcaceae	__Ruminococcus	__Ruminococcus faecis	0	0	0.00022553	0.000184456	0.000805303	0	0	0	0	0	0.002036	0.00141529	0	5.96303e-05	0	0	0	0	0	0	0.000239387	0	0.00072423	7.38716e-05	0	0	0	0	0	0	0.000270465	0.000775795	0.000139024	0.00189201	0.0118949	0.00251783	0	0	0	0	0	0
Bacteria	__Firmicutes	__Clostridia	__Clostridiales	__Ruminococcaceae	__Ruminococcus	__Ruminococcus flavefaciens	0.0124475	0.00531113	0	0	0	0.00506655	0.00358533	0.00536643	0.0134163	0	0.00480495	0.0148605	0	0	0.0128567	0.0143405	0.0368735	0.0173257	0	0	0.00654325	0.0051756	0.00209222	0.000738716	0	0	0.0209543	0.0240732	0	0.0412257	0	0	0.00604755	0.0033474	0	0.00146874	0.00770911	0.00683715	0	0.0160607	0	0.048859
Bacteria	__Firmicutes	__Clostridia	__Clostridiales	__Ruminococcaceae	__Sporobacter	__Sporobacter termitidis	0.000640159	0.000196708	0.00045106	0.000737826	0.00130087	0.000756201	0.000102438	0.000586953	6.98763e-05	0.00014708	0.000895838	0.00151638	0.000898069	5.96303e-05	0.000112778	0.00785532	0.00540958	0.00248694	0.00316729	0.00160244	0.00231408	0.00304991	0.00225316	0.00169905	0.000282566	0.000577108	0.000631154	0.000641952	0.000532702	0.000736174	0.00162279	0.00248254	0.00284999	0.00211032	0.00156947	0.00283256	6.42426e-05	8.87942e-05	0.000664612	0.000492659	0.000576203	0.0010015
Bacteria	__Firmicutes	__Negativicutes	__	__Acidaminococcaceae	__Phascolarctobacterium	__Phascolarctobacterium faecium	0	0	0	0	0	0	0	0	0	0	0	0	0.00194582	0	0	0	0	0	0	0	0	0	0	0	0.0397853	0.0561718	0	0	0.0276413	0.0371768	0	0	0	0	0	0	0.0406013	0.021133	0.0942541	0.0585279	0.128205	0.0543673
Bacteria	__Lentisphaerae	__	__	__Victivallaceae	__Victivallis	__Victivallis vadensis	0	0	0	0	0	0	0	0	0	0	0	0	0	0	0	0	0	0	0	7.63068e-05	0	0	0	0	0.00350381	0.000641231	0.000568038	0.000641952	0.00207162	0.00119628	0	0	0	0	0	0	0.0030194	0.0015095	0.00193342	0	0.000504177	0.00150225
Bacteria	__Proteobacteria	__Alphaproteobacteria	__Rhodospirillales	__Rhodospirillaceae	__Rhodospirillum	__Rhodospirillum rubrum	0	0	0	0	0	0	0	0	0	7.35402e-05	0.00024432	0	0	0	0.000112778	9.13409e-05	0	0.000165796	0	0	0.00319183	0.0454713	0.000965639	0.00842136	0	0	0	0	0	0	0	0	0	0	0.00264332	0.00618968	0	0	0	0	0	0
Bacteria	__Proteobacteria	__Betaproteobacteria	__Burkholderiales	__Sutterellaceae	__	__Parasutterella excrementihominis	0.00234725	0.00190151	0.000394677	0.000860797	0.00117698	0.00030248	0.000614628	0.000167701	0.000139753	0.000367701	0.0102614	0.00626769	0.00119743	0.000834824	0.000338333	0.00164414	0.00386399	0.00281854	0.00136769	0.00152614	0.0154006	0.0261553	0.00675948	0.0158085	0.00389941	0.00205194	0.00586973	0	0.000828648	0.00101224	0.00459791	0.00131885	0.00284999	0.00822297	0.0280026	0.020877	0.00115637	0.00248624	0.00580025	0.000886787	0.00244886	0.00128765
Bacteria	__Proteobacteria	__Deltaproteobacteria	__Desulfovibrionales	__Desulfovibrionaceae	__Desulfovibrio	__Desulfovibrio desulfuricans	0.00312967	0.000655695	0.000563825	0.000430398	0.000991142	0.00241984	0.00204876	0.00125776	0.000489134	0.00235329	0	0	0	0.000238521	0	0	0	0	0.000791823	0.000457841	0	0	0	0	0.000960723	0.00237256	0.00183035	0.0020061	0.00142054	0.00101224	0.00279481	0.000775795	0	0	0	0	0.000385455	0.000621559	0.00223551	0.0021677	0.00172861	0.000572287
Bacteria	__Proteobacteria	__Deltaproteobacteria	__Desulfovibrionales	__Desulfovibrionaceae	__Desulfovibrio	__Desulfovibrio vulgaris	0.0169998	0.0106878	0.00930311	0.0071938	0.0189556	0.0303993	0.119648	0.0355526	0.0264831	0.152743	0	0.000101092	0.0152672	0.00363745	0	0	0	0	0.00734236	0.00167875	0	0	0	0	0.0444758	0.048413	0.0556046	0.0450169	0.0540397	0.0452747	0.0171295	0.00620636	0	0.000218309	0	0	0.0206861	0.0611792	0.0529273	0.118534	0.0720974	0.0135203
Bacteria	__Proteobacteria	__Gammaproteobacteria	__	__Enterobacteriaceae	__Escherichia	__Escherichia fergusonii	0.0109538	0.000262278	0.000112765	6.14855e-05	0.000743356	0.0030248	0.00112682	0	0.00125777	0	0.0287483	0.000606551	0	0	0.000112778	9.13409e-05	0.00187679	0.000248694	0.000287936	0	0.00055857	0.00268022	0.00032188	0.00118195	0.000169539	0	0.00277708	0.00160488	5.91891e-05	9.20217e-05	9.01551e-05	0	0.00034756	0.000654927	0.000247811	0.00167856	0.000385455	0	0.000362516	9.85319e-05	0.000720254	0.00329065
Bacteria	__Tenericutes	__Mollicutes	__Acholeplasmatales	__Acholeplasmataceae	__Acholeplasma	__Acholeplasma parvum	0	0	0	0	0	0	0	0	0	0	0	0	0	0	0	0	0	0	0	0	0	0	0	0	0	0	0	0	0	0	0	0	0.000486584	0.000363848	0	0	0	0	0	0	0	0
Bacteria	__Tenericutes	__Mollicutes	__Anaeroplasmatales	__Anaeroplasmataceae	__Anaeroplasma	__Anaeroplasma abactoclasticum	0	0	0	0	0	0	0	0	0	0	0	0	0	0	0.000563889	0.000182682	0	0.00256984	0	0	7.97957e-05	0.00110906	0	0.0010342	0	0	0	0	0	0	0	0	6.9512e-05	0	0	0	0	0	0	0	0	0
Bacteria	__Tenericutes	__Mollicutes	__Anaeroplasmatales	__Anaeroplasmataceae	__Anaeroplasma	__Anaeroplasma bactoclasticum	0	0	0	0	0	0	0	0	0	0	0	0.00111201	0	0	0	0	0	0	0	0	0	0	0.00064376	0	0	0	0	0	0	0	0	0	0	0	0.00305634	0.0234998	0	0	0	0	0	0
Bacteria	__Verrucomicrobia	__Verrucomicrobiae	__Verrucomicrobiales	__	__Akkermansia	__Akkermansia muciniphila	0.0194893	0.0106878	0.00112765	0.0172159	0.0472651	0.129083	0.147716	0.112947	0.0817553	0.261068	0.019627	0.0810756	0.00389163	0.0570662	0.0155633	0.020095	0.00551998	8.28981e-05	0.0733516	0.144983	0.0188318	0.0916821	0.0144846	0.0542218	0.21605	0.328759	0.178806	0.131841	0.112696	0.128554	0.0592319	0.0410396	0.00312804	0.00138262	0.0480753	0.00377675	0.180586	0.103001	0.114615	0.100108	0.124892	0.176694
